# Supplementary material for: Magma flow localisation during dyke propagation produces complex magma transport pathways
Source: Nat Commun. 2025 Jul 10;16:6358. doi: 10.1038/s41467-025-61620-5 (PMC12246046; doi:10.1038/s41467-025-61620-5)
Supplement: Supplementary file 3 — Supplementary Data 1 [file 41467_2025_61620_MOESM3_ESM.xlsx]

## Sheet: Info
SHEET DESCRIPTIONS:
SegmentData	Lengths of segments and relay zones.
Widths+Layers	Measured widths of layers and sub-layers along the studied dyke section.
R1-4	Orientations of phenocrysts outlined in photos at sites R1-4 along the length of dyke segment S4.
TS	Thin section data from each layer of the dyke. Orientations of microlites identified using brightness thresholding in ImageJ. Microlite lengths at chilled margin measured manually in ImageJ.
SAMPLE INFORMATION, SITES R1-4:
Facing:	The direction in which the photo was taken. This was always the same way, so NE is to the top of the image.
Slope:	The angle and direction of the slope of the exposure. Most exposures were close to horizontal.
Lat:	Latitude of the photo location.
Long:	Longitude of the photo location.
Notes:	Description of the location along the dyke.
Width:	Image width
Height:	Image height
A_corr:	Correction angle required to make dyke margin vertical within image.
Scale:	Number of pixels in 1 mm, based on camera lens used for scale in each image.
Centre:	Position of dyke centre in the corrected, rotated image.
N sample:	Sample size in the northern half of the dyke.
S sample:	Sample size in the southerm half of the dyke.
RAW IMAGE J DATA:
No.	Each outline is numbered sequentially in the order they were drawn.
Area	Area within the outline. This is the cross-sectional area of the crystal.
X	X coordinate of the centre of the outline, measured from the left of the original image.
Y	Y coordinate of the centre of the outline, measured from the top of the original image.
Perim.	Perimeter of the crystal outline.
Maj.	Major axis of the best-fit ellipse for the outline. This is an ellipse of equal area, oriented and shaped to provide the best overlap with the crystal cross-sectional area.
Min.	Minor axis of the best-fit ellipse for the outline.
Angle	Orientation of the major axis, measured from the x-axis of the image.
Length	For the microlites either side of the chilled margin, lengths were measured manually in ImageJ.
CORRECTED POSITIONS AND ANGLES:
corr_X	Corrected x-coordinate after the image has been rotated to ensure that it is parallel with the dyke strike at this location.
H -> V	Angles measured from the horizontal are corrected to be measured from the vertical.
0-180	All angles are modified to exist within the range of 0-180.

## Sheet: SegmentData
Segment	Lateral extent
	[m]
S1	At least 100
S2	200
S3	15
S4	120
S5	At least 15
Relay	Overlap extent	Plane of exposure
	[m]	[-]
S1-S2	1.5	Slope facing SW
S2-S3	1	Cliff facing NE
S3-S4	1	Slope facing SW
S4-S5	2.5	Slope facing SW

## Sheet: Widths+Layers
Segment	Site name	Latitude	Longitude	Distance from end	Elevation	Strike	Dip	Dip dir.	Notes - geometry	1 (N)		2 (N)		3a (N)		3b (N)		3c		3b (S)		3a (S)		2 (S)		1 (S)		Width	Min width	Err.	Notes - textures
		[deg]	[deg]	[m]	[m]	[deg]	[deg]	[-]		Bands		Vesicular		Cpx		No cpx		Cpx		No cpx		Cpx		Vesicular		Bands		[cm]	[cm]	[cm]
S5	End	28.3109	-16.8667	0	731	75	79	S	End of Carrizales Dyke outcrop, most westerly exposure (segment S5)	17	2	19	5	44	5	Not present						n/a		17	2	14	2	111		16	Central layer contains cpx phenocrysts, evenly distributed, 3-4 mm diameter, typical concentration
				1	731.28	64	75	S		17	2	22	2	35	2	Not present						n/a		31	5	w			105	11
				2	732	76	70	S		19		11		52		Not present						n/a		12		11		105		0
				3	732	72	76	S		21		13		46		Not present						n/a		w		w			80	0
				4	732	72	n/a			w		7		42		Not present						n/a		18		18			85	0
	W2	28.311	-16.8667	5	733	73	81	S	Very weathered	9	2	13	2	48	5	Not present						n/a		w		w			70	9	Very weathered outer layers. Central layer contains cpx phenocrysts, evenly distributed, 3-4 mm diameter, typical concentration
				7	733	64	87	S		w		9	2	35	2	Not present						n/a		22	2	20	2		86	8
				8	733	79	n/a			w		w		40	2	Not present						n/a		10	2	17	2		67	6
				9	733	65	78	N		w		w		w		Not present						n/a		13	2	18	2		31	4
	W3a	28.311	-16.8666	10	734	67	88	N	Weathered tip relay. Approaching eastern end of S5	10	5	9	5	37	2	Not present						n/a		12	2	16	2	84		16	Central layer cpx phenocrysts are slightly smaller here, slightly lower concentration
				11	734	68	n/a			12	2	8	2	47	2	Not present						n/a		26		w			93	6
	W3b			12	734	68	85	N	S5 tapering towards eatern tip. Path intersects between 3a and b	w		13	5	42	2	Not present						n/a		12	5	w			67	12	Central layer cpx phenocrysts are slightly smaller here, slightly lower concentration
				14.4	735	52	n/a		Eastern tip of S5
S4				12	734				Western tip of S4
	W4	28.3111	-16.8665	15	737	61	70	S	First relatively unweathered section of S4, moving east	w		44	5	48	5	Not present						n/a		30	5	w			122	15	Central layer contains cpx phenocrysts, evenly distributed, 3-4 mm diameter, typical concentration
	W5	28.3111	-16.8664	27	740	50	66	S	After intersection with another dyke	26	2			7	2	6.5	1	12	2	9	2	12	2			22	2	94.5		13	Marginal bands and vesicular layer lack a sharp boundary, so their widths are combined. Centre contains additional sub-layers. Phenocrysts in layer 3a are 3-4 mm. Phenocrysts in 3c are smaller, low concentration
	W6	28.3112	-16.8663	30	741	34	74	S		21	5			8	2	10	2	11	2	17	2	9	2			22	2	98		17	Marginal bands and vesicular layer lack a sharp boundary, so their widths are combined. Centre contains additional sub-layers. Phenocrysts in layer 3a are 3-4 mm. Phenocrysts in 3c are smaller, low concentration
	W7	28.3112	-16.8663	40	739	48	90	n/a	Highest point on western section, beside cliff	21	2			14	2	31	2	Not present		n/a		12	2			23	2	101		10	Marginal bands and vesicular layer lack a sharp boundary, so their widths are combined. Centre cpx phenocrysts are 4-8 mm, larger than typical
	C1	28.3113	-16.8662	47	731	239	78	S	Futhest west end of central section, base of cliff. About 8 m below W7	18	2	14	2	36	2	Not present						n/a		13	2	12	2	93		10	Central layer contains cpx phenocrysts, evenly distributed, 3-4 mm diameter, typical concentration
	C2	28.3113	-16.8661	53	729	245	80	S	5 m below C1, below wall	14	2	11.5	2	41	2	Not present						n/a		12	2	15	2	93.5		10	"
	C3	28.3114	-16.866	60	730	50	72	N	7 m further east, only 2 m from path, below wall	13	2	17	2	52	2	Not present						n/a		15	2	12	2	109		10	"
	C4	28.3114	-16.866	65	730	53	90	n/a	Beside path, near intersection with path	15	2	15	2	48	2	Not present						n/a		17	2	14	2	109		10	"
	C5	28.3114	-16.8659	70	730	238	88	S		15	2	13	2	46	2	Not present						n/a		13	2	17	2	104		10	"
	C6	28.3114	-16.8659	75	730	240	82	S		13	2	16	2	44	2	Not present						n/a		13	2	12	2	98		10	"
	C7	28.3115	-16.8658	80	730	242	82	S		13	2	15	2	49	2	Not present						n/a		13	2	15	2	105		10	"
	C8	28.3116	-16.8658	85	731	56	90	n/a		17	2	12	2	41	2	Not present						n/a		13	2	15	2	98		10	"
	C9	28.3116	-16.8658	90	732	242	86	S		16	2	12	2	44	2	Not present						n/a		11	2	15	2	98		10	"
	C10	28.3116	-16.8657	95	733	250	86	S		12	2	12	2	40	2	Not present						n/a		12	2	15	2	91		10	"
	C11	28.3117	-16.8657	100	734	66	90	n/a		18	2	10	2	38	2	Not present						n/a		10	2	14	2	90		10	"
	C12	28.3117	-16.8656	105	735	52	87	N	Approaching tip relay at end of S4	11	2	11	2	40	2	Not present						n/a		14	2	13	2	89		10	"
	C13	28.3117	-16.8656	110	736	88	82	S		16	2	15	2	44	2	Not present						n/a		10	2	10	2	95		10	Central layer lacks phenocrysts beyond this point, moving east
				110.1	736				Measurements to the very tip of central segment, capturing tip shape	12	2			37	2	Not present						n/a				12	2	61		6	Marginal bands and vesicle layer lack sharp boundary (too weathered), so their widths are combined
				110.2	736					11	2			25	2	Not present						n/a				8	2	44		6	"
				110.3	736					12	2			18	2	Not present						n/a				7	2	37		6	"
				110.4	736					10	2			22	2	Not present						n/a				9	2	41		6	"
				110.5	736					6	2			20	2	Not present						n/a				4	2	30		6	"
				110.6	736					8	2			18	2	Not present						n/a				7	2	33		6	"
				110.7	736					10	2			14	2	Not present						n/a				6	2	30		6	"
				110.8	736					12	2			Not present												9	2	21		4	"
				110.9	736
S3				110	736				Western tip of S3 starts here
	C14	28.3117	-16.8656	112	736				First relatively unweathered section of S3, moving east	13	2	12	2	47	2	Not present						n/a		12	2	11	2	95		10	Standard layering and textures: central layer contains cpx phenocrysts, evenly distributed, 3-4 mm diameter, typical concentration
S2	E2	28.3127	-16.8638	n/a	730	49	90	n/a	Within 2 m of eastern tip of S2, very weathered	w		w		w		Not present						n/a		w		w		82		5
S1	E2			n/a	730	60	90	n/a	2 m from western tip of S1	23	2	9	2	36	2	Not present						n/a		12	2	9	2	89		10	Standard layering and textures: central layer contains cpx phenocrysts, evenly distributed, 3-4 mm diameter, typical concentration
	Start	28.3131	-16.8629	n/a	705	64	88	N	Most easterly exposure, on NE-facing cliff	17	2			37	2	Not present						n/a		9	2	18	2	81		8	Marginal layer is banded, highly vesicular layer, cpx phenocrysts in central layer, larger crystals towards centre
	Explanation:
	Sites named "W" are at the western end of the studied section
	Sites named "C" are in the centre of the studied section
	Sites named "E" are at the eastern end of the studied section
	Layer widths are divided into the northern and southern halves of the dyke, N and S
	Red "w" denotes extensive weathering, making width measurement impossible
	Where 3a is the only central layer, there is no northern/southern half, so only 3a (N) is filled in, and 3a (S) is left "n/a"
	If some layers are too weathered, only a "minimum width" is presented, implying that the full width is wider
	"Err" is the error associated with measurements, which varies depending on weathering and how flat the surface was

## Sheet: R1
R1:
Facing:	NE
Slope:	<10° SW
Lat:	28.311
Long:	-16.8666
Notes:	On footpath, within 2 m of western tip of S4.
Width:	4386
Height:	3102
A_corr:	-10	deg	(used to make dyke margin vertical within image)
Scale:	8.6	px	(number of pixels in 1 mm)
Centre:	2000	px	(in the corrected, rotated image)
N sample:	391		(left of centre)
S sample:	93		(right of centre)
RAW IMAGE J DATA [px]:								CORR. ANGLES:		NORTH		SOUTH			ROSE DIAGRAMS			For figures:
No.	Area	X	Y	Perim.	Maj.	Min.	Angle	H -> V	0-180	X	Angle	X	Angle		A	North	South	North			South				NORTH:
1	603	119.16	1464.12	93.44	30.39	25.26	117.17	332.83	152.83	119.16	117.17	2006.94	66.39		0	36	13	36		51	13		12
2	570	205.26	1445.25	92.04	30.25	23.99	99.31	350.69	170.69	130.53	167.86	2007.75	170.37		15	31	12	36	31		13	12
3	101	204.39	1411.19	38.17	12.34	10.42	103.14	346.86	166.86	141.47	120.65	2012.48	59.33		30	35	11		31	35		12	11
4	155	212.92	1416.82	56.2	19.29	10.23	68.69	21.31	21.31	143.58	34.54	2013.33	90.52		45	20	1	20		35	1		11
5	250	286.1	1452.59	62.37	21.6	14.74	137.57	312.43	132.43	147.26	18.69	2014.62	9.49		60	20	0	20	20		1	0
6	251	279.83	1368.08	62.23	22.15	14.43	136.77	313.23	133.23	153.14	52.62	2016.34	116.98		75	37	6		20	37		0	6
7	748	251.59	1399.12	105.54	37.66	25.29	83.05	6.95	6.95	165.1	136.41	2023.86	45.7		90	26	5	26		37	5		6
8	127	351.85	1352.27	46.6	16.24	9.96	165.87	284.13	104.13	169.14	117.43	2037.68	3.11		105	19	8	26	19		5	8
9	480	385.62	1275	92	35.3	17.31	112.73	337.27	157.27	193.8	102.93	2056.7	4.22		120	36	7		19	36		8	7
10	98	397.1	1329.42	38.7	14.33	8.71	69.17	20.83	20.83	200.43	166.86	2070.43	47.35		135	35	8	35		36	8		7
11	838	443.93	1301.08	107.54	35.5	30.06	83.83	6.17	6.17	204.39	103.14	2076.37	46.35		150	45	10	35	35		8	10
12	186	479.68	1281.88	51.6	16.57	14.29	47.13	42.87	42.87	205.26	99.31	2078.57	83.38		165	51	12		35	51		10	12
13	170	415.06	1347.52	57.86	20.65	10.48	76.63	13.37	13.37	208.73	157	2092.63	95.28		180	36	13	36	0	51	13	0	12
14	89	450.43	1387.1	44.63	15.94	7.11	126.12	323.88	143.88	210.93	143.14	2098.89	93.08		195	31	12	36	31	0	13	12	0
15	385	473.65	1403.89	76.15	27.56	17.79	78.8	11.2	11.2	212.92	68.69	2098.92	102.23		210	35	11	0	31	35	0	12	11		SOUTH:
16	179	514.8	1368.46	50.68	17.54	13	50.64	39.36	39.36	213.99	37.36	2100.18	74.8		225	20	1	20	0	35	1	0	11
17	145	518.73	1416.97	47.4	14.62	12.63	134.66	315.34	135.34	214.06	168.16	2102.21	85.97		240	20	0	20	20	0	1	0	0
18	233	520.82	1450.1	60.07	20.47	14.49	55.11	34.89	34.89	216.47	51.97	2104.58	73.73		255	37	6	0	20	37	0	0	6
19	660	436.83	1485.35	103.87	36.22	23.2	162.09	287.91	107.91	243.53	143.24	2111.99	122.63		270	26	5	26	0	37	5	0	6
20	153	537.87	1500.58	47.85	15.27	12.76	147.58	302.42	122.42	250.56	13.37	2113.64	112.85		285	19	8	26	19	0	5	8	0
21	274	523.28	1528.3	63.93	20.49	17.03	136.61	313.39	133.39	251.59	83.05	2127.69	134.82		300	36	7	0	19	36	0	8	7
22	488	509.21	1562.48	84.27	27.17	22.87	119.16	330.84	150.84	259.37	107.21	2145.67	50.23		315	35	8	35	0	36	8	0	7
23	187	513.82	1588.09	53.88	17.5	13.6	116.11	333.89	153.89	261.21	84.76	2148.22	103.59		330	45	10	35	35	0	8	10	0
24	568	561.37	1610.94	95.52	35.85	20.17	12.37	77.63	77.63	268.55	116.38	2156.49	69.98		345	51	12	0	35	51	0	10	12
25	105	556.31	1674.27	43.76	15.55	8.6	102.99	347.01	167.01	270.68	25.94	2156.57	123.57		Sum	391	93
26	238	486.46	1739.11	60.6	20.36	14.88	126.61	323.39	143.39	278.28	90.57	2168.2	135.8
27	235	446.23	1716.32	63.36	21.58	13.86	100.65	349.35	169.35	279.83	136.77	2174.83	118.96
28	182	437.1	1732.72	52.95	19.48	11.9	141.09	308.91	128.91	286.1	137.57	2189.62	89.35
29	843	401.3	1771.65	118.97	41.77	25.7	4.94	85.06	85.06	286.47	165.71	2193.3	136.19
30	224	358.46	1687.33	62.03	22.04	12.94	93.9	356.1	176.1	289.39	30.23	2202.64	12.29
31	286	337.68	1699.39	65.98	20.76	17.54	147.11	302.89	122.89	297.61	104.86	2203.1	81.65
32	167	321.77	1716.55	51.86	18.89	11.25	153.12	296.88	116.88	298.57	95.75	2205.13	90.99
33	1376	341.41	1610.73	170.11	54.07	32.4	113.37	336.63	156.63	300.45	105.97	2213.04	151.27
34	139	320.87	1614.64	46.16	15.87	11.15	133.25	316.75	136.75	320.87	133.25	2215.23	46.94
35	135	344.58	1554.78	45.18	15.72	10.93	10.03	79.97	79.97	321.77	153.12	2232.27	110.4
36	540	324.32	1538.24	97.85	35.33	19.46	107.64	342.36	162.36	323.67	146.92	2248.23	9.71
37	399	333.69	1518.73	78.28	26.01	19.53	169.06	280.94	100.94	324.32	107.64	2266.14	57.13
38	226	259.37	1607.76	61.32	22.35	12.88	107.21	342.79	162.79	333.36	94.35	2273.52	87.39
39	103	286.47	1554.91	42.51	13.13	9.99	165.71	284.29	104.29	333.69	169.06	2279.55	76.5
40	207	200.43	1607.24	63.42	24.65	10.69	166.86	283.14	103.14	334.29	135.8	2293.16	119.76
41	143	401.84	1539.92	47.52	16.06	11.34	1.69	88.31	88.31	335.78	4.15	2300.16	90.55
42	935	169.14	1684.24	128.74	43.98	27.07	117.43	332.57	152.57	337.68	147.11	2331.66	143.15
43	344	243.53	1711.31	73.17	21.8	20.09	143.24	306.76	126.76	341.41	113.37	2338.79	100.98
44	198	270.68	1750.46	55.29	18.62	13.54	25.94	64.06	64.06	342.61	170.52	2340.59	177.51
45	69	210.93	1722.83	33.86	11.97	7.34	143.14	306.86	126.86	344.58	10.03	2346.44	163.18
46	86	193.8	1730.21	37.63	13.32	8.22	102.93	347.07	167.07	351.85	165.87	2354.93	171.55
47	397	165.1	1789.34	80.02	30.13	16.77	136.41	313.59	133.59	356.42	163.88	2356.78	148.44
48	167	143.58	1796.76	50.04	17.63	12.06	34.54	55.46	55.46	358.01	103.12	2360.62	120.61
49	154	214.06	1777.43	48.95	15.59	12.58	168.16	281.84	101.84	358.46	93.9	2362.32	82.08
50	235	261.21	1807.89	58.22	17.93	16.69	84.76	5.24	5.24	362.82	3.06	2384.32	72.47
51	483	297.61	1815.28	96.16	41.32	14.88	104.86	345.14	165.14	382.46	169.98	2386.26	112.73
52	150	216.47	1817.18	46.21	14.87	12.84	51.97	38.03	38.03	385.62	112.73	2387.01	169.62
53	554	208.73	1924.53	89.29	29.85	23.63	157	293	113	389.47	151.44	2399.36	56.29
54	308	141.47	1951.64	67.49	23.67	16.56	120.65	329.35	149.35	397.1	69.17	2399.47	149.33
55	97	147.26	1965.74	41.56	16.43	7.52	18.69	71.31	71.31	400.34	106.43	2402.32	153.33
56	144	250.56	1925.58	50.93	16.48	11.12	13.37	76.63	76.63	401.3	4.94	2413.88	117.73
57	579	407.71	1933.94	93.66	35.28	20.9	136.18	313.82	133.82	401.84	1.69	2417.61	107.3
58	244	469.06	1902.71	59.69	20.18	15.4	73.95	16.05	16.05	404.62	6.34	2422.06	142.79
59	215	530.31	1848.27	55.66	18.93	14.46	6.6	83.4	83.4	407.71	136.18	2429.4	155.06
60	287	606.32	1839.11	71.01	29.03	12.59	20.87	69.13	69.13	415.06	76.63	2434.97	168.15
61	503	659.41	1937.96	91.4	32.57	19.66	36.4	53.6	53.6	418.06	131.25	2444	64.44
62	642	605.77	1985.42	100.82	31.46	25.98	113.39	336.61	156.61	435.64	121.85	2452.23	100.8
63	181	586.51	2025.43	51.68	16.36	14.08	11.27	78.73	78.73	436.83	162.09	2452.61	91.66
64	319	553.48	2036.49	67.64	24.34	16.69	136.65	313.35	133.35	437.1	141.09	2464.54	83.73
65	123	583.2	2038.43	47.89	16.45	9.52	53.56	36.44	36.44	443.93	83.83	2468.37	106.48
66	391	389.47	2041.68	75.53	25.39	19.61	151.44	298.56	118.56	446.23	100.65	2474.91	46.75
67	69	335.78	2031.98	32.26	10.15	8.65	4.15	85.85	85.85	447.1	123.82	2478.6	160.05
68	174	447.1	2040.11	62.14	23.61	9.38	123.82	326.18	146.18	450.43	126.12	2483.62	89.01
69	376	525.17	2066.52	73.58	26.06	18.37	179.59	270.41	90.41	457.81	143.35	2486.85	77.24
70	745	569.56	2072.3	113.3	40.7	23.31	9.3	80.7	80.7	461.63	105.1	2558.56	124.31
71	1044	615.75	2089.86	124.48	39.77	33.42	124.74	325.26	145.26	469.06	73.95	2577.05	69.2
72	689	661.21	2076.31	96.93	31.84	27.55	51.88	38.12	38.12	473.65	78.8	2583.67	159.17
73	232	587.69	2098.13	61.71	21.83	13.53	84.14	5.86	5.86	475.1	128.44	2594.24	94.14
74	346	552.42	2099.74	70.81	24.1	18.28	78.88	11.12	11.12	475.98	108.56	2613.42	72.7
75	352	530.02	2092.6	72.45	24.03	18.65	120.41	329.59	149.59	479.68	47.13	2635.3	126.44
76	368	537.9	2135.81	71.76	22.24	21.07	106.17	343.83	163.83	486.46	126.61	2639.55	144.55
77	97	620.71	2115.89	39.57	13.53	9.13	29.31	60.69	60.69	488.46	113.52	2643.22	132.07
78	185	634.42	2137.55	53	15.88	14.83	87.47	2.53	2.53	505.94	13.1	2686.81	7.26
79	129	696.99	2124.78	48.49	19.46	8.44	107.26	342.74	162.74	509.09	50.77	2695.09	108.46
80	299	689.04	2193.69	69.53	23.79	16.01	70.18	19.82	19.82	509.21	119.16	2697.38	60.5
81	148	680.35	2222.74	49.17	15.82	11.91	132.58	317.42	137.42	513.82	116.11	2734.84	65.29
82	90	602.87	2275.92	38.82	13.72	8.35	141.68	308.32	128.32	514.8	50.64	2763.89	125.34
83	438	457.81	2276.11	79.33	25.9	21.53	143.35	306.65	126.65	516.91	175.82	2774.11	48.4
84	176	488.46	2176.96	52.6	17.21	13.02	113.52	336.48	156.48	517.64	113.11	2775.24	75.99
85	783	475.98	2131.82	118.13	45.99	21.68	108.56	341.44	161.44	518.73	134.66	2858.37	40.95
86	125	435.64	2206.92	44.69	15.2	10.47	121.85	328.15	148.15	520.82	55.11	2930.63	70.7
87	245	358.01	2207.51	66.61	23.66	13.19	103.12	346.88	166.88	523.28	136.61	2991.58	98.96
88	511	289.39	2253.04	87.89	26.4	24.64	30.23	59.77	59.77	525.17	179.59	3105.04	49.91
89	350	298.57	2293.88	76.74	24.94	17.87	95.75	354.25	174.25	530.02	120.41	3200.05	85.02
90	218	278.28	2314.14	59.27	21.37	12.99	90.57	359.43	179.43	530.31	6.6	3224.57	72.95
91	94	323.67	2141.49	37.04	11.8	10.14	146.92	303.08	123.08	537.87	147.58	3276.88	151.42
92	193	342.61	2107.07	55.89	20.24	12.14	170.52	279.48	99.48	537.9	106.17	3352.98	154.29
93	336	334.29	2077.46	76.27	23.84	17.95	135.8	314.2	134.2	552.42	78.88	3417.52	79.84
94	140	382.46	2221.26	46.13	14.5	12.29	169.98	280.02	100.02	553.48	136.65
95	404	400.34	2341.17	91.24	37.03	13.89	106.43	343.57	163.57	556.31	102.99
96	156	300.45	2355.1	49.67	17.83	11.14	105.97	344.03	164.03	561.37	12.37
97	240	268.55	2359.84	60.63	22.05	13.86	116.38	333.62	153.62	562.28	1.11
98	227	333.36	2402.45	60.17	24.02	12.03	94.35	355.65	175.65	569.56	9.3
99	589	404.62	2411.03	97.05	36.99	20.28	6.34	83.66	83.66	573.18	7.95
100	182	461.63	2341.96	54.68	16.04	14.45	105.1	344.9	164.9	583.2	53.56
101	703	475.1	2375.73	121.37	38.75	23.1	128.44	321.56	141.56	584.61	168.01
102	323	517.64	2351.47	74.09	28.25	14.56	113.11	336.89	156.89	586.51	11.27
103	254	562.28	2314.56	59.72	18.89	17.12	1.11	88.89	88.89	587.69	84.14
104	1102	635.9	2288.38	128.24	44.32	31.66	95.01	354.99	174.99	601.32	77.94
105	186	573.18	2363.03	56.6	20.9	11.33	7.95	82.05	82.05	602.87	141.68
106	168	505.94	2449.37	49.28	15.9	13.45	13.1	76.9	76.9	603.39	116.66
107	530	418.06	2512.07	87.92	30.89	21.84	131.25	318.75	138.75	605.77	113.39
108	609	516.91	2534.65	95.18	32.2	24.08	175.82	274.18	94.18	606.32	20.87
109	241	356.42	2540.47	62.06	21.52	14.26	163.88	286.12	106.12	615.75	124.74
110	155	362.82	2469.24	51.71	18	10.96	3.06	86.94	86.94	620.71	29.31
111	121	153.14	2325.91	44.88	15.82	9.74	52.62	37.38	37.38	624.08	120.98
112	146	130.53	2044.58	47.14	15.83	11.75	167.86	282.14	102.14	634.42	87.47
113	103	213.99	2046.06	45.4	14.8	8.86	37.36	52.64	52.64	634.65	26.44
114	319	603.39	2467.61	74.64	27.69	14.67	116.66	333.34	153.34	635.9	95.01
115	689	643.14	2470.47	107.06	38.9	22.55	6.05	83.95	83.95	636.19	22.18
116	1095	669.45	2487.64	134.21	46.39	30.05	11.52	78.48	78.48	636.46	120.02
117	532	717.7	2358.71	91.13	27.45	24.68	61.09	28.91	28.91	639.09	59.95
118	287	706.8	2409.66	67.67	22.13	16.51	5.48	84.52	84.52	643.14	6.05
119	208	781.4	2394.6	55.77	18.97	13.96	73.92	16.08	16.08	643.52	153.46
120	247	847.76	2381.76	61.69	22.15	14.2	91.38	358.62	178.62	644.1	57.5
121	321	847.41	2274.74	80.53	34.32	11.91	103.61	346.39	166.39	646.34	10.81
122	123	936.52	2298.71	43.87	16.37	9.57	100.67	349.33	169.33	646.74	123.55
123	430	806.58	2489.33	80.43	26.32	20.8	121.92	328.08	148.08	646.87	135.76
124	322	887.74	2538.51	67.59	23.6	17.37	143.77	306.23	126.23	649.98	46.06
125	1105	971.48	2522.02	131.62	45.79	30.73	13.3	76.7	76.7	657.86	64.37
126	119	842.33	2619.14	45.17	13.43	11.28	82.14	7.86	7.86	659.41	36.4
127	692	820.18	2671.4	104.45	38.36	22.97	115.92	334.08	154.08	660.35	47.72
128	221	702.83	2573.69	59.7	19.56	14.39	64.33	25.67	25.67	661.21	51.88
129	151	721.33	2531.63	50.71	18.16	10.59	117.09	332.91	152.91	662.47	22.21
130	439	850.42	2645.35	104.25	35.77	15.63	70.37	19.63	19.63	669.45	11.52
131	170	834.89	2727.25	67.84	31.12	6.95	95.08	354.92	174.92	679.29	54.86
132	202	882.75	2788.55	62.66	23.54	10.93	115.22	334.78	154.78	680.35	132.58
133	104	914.24	2763.83	46.97	17.12	7.73	147.21	302.79	122.79	689.04	70.18
134	480	981.71	2744.08	81.18	26.09	23.42	66.57	23.43	23.43	696.99	107.26
135	218	965.71	2686.81	55.83	19.37	14.33	59.23	30.77	30.77	699.2	46.12
136	865	1047.82	2654.76	114.47	36.27	30.36	164.24	285.76	105.76	700.97	13.42
137	320	1084.22	2676.99	70.46	21.98	18.53	173.68	276.32	96.32	702.83	64.33
138	511	1078	2723.98	86.41	27.05	24.06	64.02	25.98	25.98	706.8	5.48
139	263	1087.42	2748.69	65.7	20.07	16.68	141.76	308.24	128.24	710.82	116.84
140	152	1191.17	2688.99	46.39	15.51	12.47	51.11	38.89	38.89	712.56	79.96
141	466	1199.11	2758.05	86.46	27.32	21.72	137.32	312.68	132.68	714.67	99.23
142	217	1290.68	2996.4	59.22	21.83	12.66	112.36	337.64	157.64	716.56	168.79
143	290	1084.36	3004.64	73.07	27.21	13.57	112.41	337.59	157.59	717.7	61.09
144	984	1135.97	3012.37	118.86	39.43	31.77	97.65	352.35	172.35	721.33	117.09
145	877	1023.95	2915.47	126.09	49.68	22.48	100.56	349.44	169.44	724.44	57.16
146	210	1008.09	2972.49	58.26	22.33	11.98	124.04	325.96	145.96	724.96	82.69
147	250	985.64	3011.02	62.32	21.24	14.99	144.33	305.67	125.67	726.59	124.83
148	674	1007.8	2859.72	112.9	44.33	19.36	101.56	348.44	168.44	732.58	70.35
149	466	1033.81	2849.8	87.54	33.82	17.54	61.39	28.61	28.61	733.03	110.33
150	217	1196.85	2574.32	60.32	21.45	12.88	28.82	61.18	61.18	744.87	89.38
151	252	1141.97	2527.44	65.45	25.77	12.45	80.64	9.36	9.36	750.44	18.97
152	226	1126.16	2341.28	63.11	19.03	15.12	120.32	329.68	149.68	750.52	98.09
153	259	973.15	2199.13	61.61	20.38	16.18	178.01	271.99	91.99	753.25	64.16
154	318	992.59	2198.71	67.37	22.38	18.09	127.58	322.42	142.42	762.43	87.77
155	208	762.43	2203.6	56.9	19.18	13.81	87.77	2.23	2.23	768.91	10.58
156	109	716.56	2108.66	43.87	15.52	8.94	168.79	281.21	101.21	778.89	79.99
157	159	997.88	2150.12	49.15	18.72	10.82	5.08	84.92	84.92	781.4	73.92
158	240	917.73	2060.62	61.51	19.98	15.29	19.29	70.71	70.71	782.36	96.56
159	199	919.06	2101.08	59.64	22.16	11.44	23.8	66.2	66.2	783.97	98.98
160	140	710.82	2068.57	46.13	14.66	12.16	116.84	333.16	153.16	790.44	62.42
161	254	831.47	2071.64	62.74	20.82	15.53	22.66	67.34	67.34	806.58	121.92
162	179	808.64	1861.92	54.48	20.05	11.36	106.07	343.93	163.93	808.64	106.07
163	239	811.1	1881.16	63.7	23.58	12.9	104.87	345.13	165.13	811.1	104.87
164	207	839.74	1861.06	54.64	16.78	15.71	6.26	83.74	83.74	820.18	115.92
165	329	878.94	1892.17	69.15	23.02	18.19	31.46	58.54	58.54	822.18	109.47
166	353	904.15	1939.37	72.47	24.85	18.08	24.2	65.8	65.8	827.61	45.74
167	148	931.55	1942.24	46.75	16.05	11.74	98.35	351.65	171.65	831.47	22.66
168	261	992.05	1907.58	68.31	21.03	15.8	123.76	326.24	146.24	834.89	95.08
169	272	983.96	1873.56	66.92	23.44	14.78	91.97	358.03	178.03	836.08	52.75
170	89	879.02	1848.42	40.9	15.33	7.39	123.03	326.97	146.97	838.7	27.82
171	99	893.31	1857.19	38.18	12.32	10.23	171.55	278.45	98.45	839.74	6.26
172	195	949.32	1788.62	60.83	21.91	11.33	39.04	50.96	50.96	842.33	82.14
173	629	947.84	1756.56	103.17	33.54	23.88	85.74	4.26	4.26	847.41	103.61
174	125	967.93	1766.34	46.28	16.61	9.58	116.42	333.58	153.58	847.76	91.38
175	210	946.18	1722.51	60.52	23.09	11.58	86.66	3.34	3.34	847.94	52.46
176	201	916.33	1702.46	55.54	17.75	14.42	71.46	18.54	18.54	850.42	70.37
177	311	994.13	1700.07	66.3	21.87	18.11	45.67	44.33	44.33	868.97	75.69
178	904	1049.72	1730.57	120.64	45.48	25.31	105.77	344.23	164.23	873.99	111.6
179	859	649.98	1801.09	114.96	42.12	25.96	46.06	43.94	43.94	878.94	31.46
180	711	657.86	1714.12	101.53	32.16	28.15	64.37	25.63	25.63	879.02	123.03
181	281	744.87	1645.22	66.91	20.92	17.1	89.38	0.62	0.62	882.75	115.22
182	243	726.59	1635.43	62.3	21.73	14.24	124.83	325.17	145.17	884.56	50.4
183	257	712.56	1717.49	66.33	21.57	15.17	79.96	10.04	10.04	887.74	143.77
184	149	636.46	1576.08	49.02	18.56	10.22	120.02	329.98	149.98	893.31	171.55
185	459	601.32	1540.85	81.51	24.97	23.4	77.94	12.06	12.06	902.39	70.2
186	2844	954.87	1571.88	200.85	70.42	51.42	12.17	77.83	77.83	904.15	24.2
187	273	884.56	1532.72	64.86	22.78	15.26	50.4	39.6	39.6	914.24	147.21
188	194	873.99	1547.7	53.43	18.43	13.41	111.6	338.4	158.4	916.33	71.46
189	318	868.97	1479.44	68.71	25.18	16.08	75.69	14.31	14.31	917.73	19.29
190	1809	847.94	1434	161.23	53.27	43.24	52.46	37.54	37.54	919.06	23.8
191	332	920.48	1442.06	73.44	22.06	19.16	10.57	79.43	79.43	920.48	10.57
192	346	902.39	1388.33	73.34	24.6	17.91	70.2	19.8	19.8	922.44	64.27
193	193	935.75	1388.65	60.56	23.42	10.49	31.38	58.62	58.62	931.55	98.35
194	192	947.53	1400.75	52.32	18.46	13.25	81.11	8.89	8.89	935.75	31.38
195	345	838.7	1327.4	72.82	26.39	16.64	27.82	62.18	62.18	936.52	100.67
196	147	783.97	1357.37	46.3	16.25	11.52	98.98	351.02	171.02	946.18	86.66
197	528	790.44	1395.24	87.99	30.29	22.2	62.42	27.58	27.58	947.53	81.11
198	985	750.44	1453.42	117.81	41.85	29.97	18.97	71.03	71.03	947.84	85.74
199	404	778.89	1511.55	80.57	29.45	17.47	79.99	10.01	10.01	949.32	39.04
200	298	724.96	1505.38	68.51	23.62	16.06	82.69	7.31	7.31	954.87	12.17
201	179	768.91	1570.13	50.82	16.88	13.5	10.58	79.42	79.42	965.71	59.23
202	181	782.36	1575.01	55.6	21.81	10.57	96.56	353.44	173.44	967.93	116.42
203	311	646.87	1495.77	68.35	21.51	18.4	135.76	314.24	134.24	971.48	13.3
204	391	679.29	1467.28	75.58	25.63	19.42	54.86	35.14	35.14	973.15	178.01
205	141	724.44	1414.27	47	16.08	11.17	57.16	32.84	32.84	981.71	66.57
206	282	624.08	1328.23	64.69	21.51	16.69	120.98	329.02	149.02	983.96	91.97
207	459	733.03	1322.72	88.22	34.6	16.89	110.33	339.67	159.67	985.64	144.33
208	144	714.67	1320.33	49.33	19.9	9.21	99.23	350.77	170.77	992.05	123.76
209	334	646.34	1275.33	70.1	24.58	17.3	10.81	79.19	79.19	992.59	127.58
210	158	639.09	1304.82	49.7	17.74	11.34	59.95	30.05	30.05	994.13	45.67
211	657	644.1	1386.21	98.93	34.69	24.11	57.5	32.5	32.5	997.88	5.08
212	400	646.74	1233.28	91.18	34.51	14.76	123.55	326.45	146.45	1007.8	101.56
213	130	660.35	1251.82	44.18	14.29	11.59	47.72	42.28	42.28	1008.09	124.04
214	288	700.97	1234.49	64.55	22.18	16.53	13.42	76.58	76.58	1023.95	100.56
215	373	732.58	1197.94	73.34	24.18	19.64	70.35	19.65	19.65	1033.81	61.39
216	200	836.08	1198.81	55.58	20.09	12.67	52.75	37.25	37.25	1043.43	136.19
217	121	922.44	1217.64	43.18	15	10.27	64.27	25.73	25.73	1047.82	164.24
218	202	822.18	1133.58	56.1	19.37	13.28	109.47	340.53	160.53	1049.72	105.77
219	360	753.25	1118.08	76.19	25.39	18.05	64.16	25.84	25.84	1051.93	97.61
220	382	750.52	1078.04	80.56	30.56	15.91	98.09	351.91	171.91	1063.44	40.82
221	446	827.61	1023.99	81.47	28.14	20.18	45.74	44.26	44.26	1068.93	146.94
222	138	699.2	1112.92	45.38	16.2	10.85	46.12	43.88	43.88	1069.5	13.29
223	205	634.65	1122.18	55.02	19.43	13.44	26.44	63.56	63.56	1078	64.02
224	560	636.19	1136.8	105.39	37.25	19.14	22.18	67.82	67.82	1082.51	108.28
225	203	643.52	1153.15	54.65	19.89	12.99	153.46	296.54	116.54	1084.22	173.68
226	254	509.09	1192.81	60.97	19.67	16.44	50.77	39.23	39.23	1084.36	112.41
227	180	584.61	1148.36	51.87	18.7	12.26	168.01	281.99	101.99	1087.42	141.76
228	254	662.47	956.93	60.03	18.99	17.03	22.21	67.79	67.79	1100.7	166.5
229	918	1082.51	639.5	115.88	39.49	29.6	108.28	341.72	161.72	1103.92	30.69
230	433	1118.95	579.62	80.93	27.07	20.37	171.37	278.63	98.63	1106.65	50.62
231	465	1167.38	595.78	86.86	30.25	19.57	8.23	81.77	81.77	1118.95	171.37
232	1248	1151.24	647.95	141.3	50.3	31.59	127.58	322.42	142.42	1120.56	85.56
233	561	1217.84	643.1	91.31	29.39	24.31	42.34	47.66	47.66	1124.56	16.3
234	669	1234.06	670.73	105.67	42.32	20.13	92.04	357.96	177.96	1126.16	120.32
235	1857	1288.66	674.17	176.15	64.06	36.91	117.42	332.58	152.58	1130.06	128.78
236	438	1325.38	702.1	86.39	34.86	16	87.11	2.89	2.89	1135.97	97.65
237	690	1212.67	715.46	100.46	34.64	25.36	148.98	301.02	121.02	1141.97	80.64
238	302	1130.06	710.11	68.75	24.34	15.8	128.78	321.22	141.22	1151.24	127.58
239	358	1068.93	816.22	76.82	25.1	18.16	146.94	303.06	123.06	1162.68	43.99
240	314	1248.13	716.11	73.67	28.33	14.11	159.19	290.81	110.81	1167.38	8.23
241	264	1259.8	692.64	67.92	26.39	12.74	126.54	323.46	143.46	1175.69	102.17
242	532	1287.45	741.29	87.26	27.61	24.53	92.27	357.73	177.73	1182.92	78.8
243	290	1367.98	656.2	69.35	23.48	15.73	14.86	75.14	75.14	1183.76	150.02
244	436	1429.53	589.78	83.26	29.94	18.54	124.52	325.48	145.48	1191.17	51.11
245	474	1423.26	519.01	83.6	28.07	21.5	121.9	328.1	148.1	1196.85	28.82
246	405	1487.84	505.26	82.71	28.98	17.79	140.2	309.8	129.8	1199.11	137.32
247	238	1538.72	564.64	63.3	22.26	13.62	114.24	335.76	155.76	1200.94	98.35
248	575	1534.59	618.89	96.91	35.6	20.57	11.08	78.92	78.92	1207.52	131.11
249	387	1554.37	710.25	88.85	32.36	15.23	6.18	83.82	83.82	1212.67	148.98
250	699	1546.31	742.88	99	31.13	28.59	84.72	5.28	5.28	1217.84	42.34
251	270	1518.27	796.4	66.54	25.31	13.58	107.4	342.6	162.6	1224.03	56.03
252	309	1175.69	794.29	70.85	26.48	14.86	102.17	347.83	167.83	1224.13	89.45
253	436	1103.92	716.55	80.34	25.24	22	30.69	59.31	59.31	1224.91	114.21
254	537	1182.92	822.95	89.33	30.68	22.29	78.8	11.2	11.2	1227.09	31.05
255	265	1100.7	864.01	65.12	23.93	14.1	166.5	283.5	103.5	1229.73	64.86
256	245	1124.56	883.96	60.76	22.28	14	16.3	73.7	73.7	1234.06	92.04
257	688	1051.93	892.67	103.21	36.48	24.02	97.61	352.39	172.39	1239.89	2.83
258	461	1239.89	885.28	85.63	32.97	17.8	2.83	87.17	87.17	1248.13	159.19
259	191	1328.93	869.16	53.75	17.36	14.01	98.04	351.96	171.96	1258.68	42.37
260	951	1305.5	965.07	118.17	39.23	30.87	125.87	324.13	144.13	1259.8	126.54
261	271	1295.61	904.37	66.85	23.79	14.5	143.17	306.83	126.83	1264.63	144.08
262	536	1258.68	990.57	90.9	31.39	21.74	42.37	47.63	47.63	1274.57	62.04
263	900	1183.76	1038.82	113.82	39.43	29.06	150.02	299.98	119.98	1281.45	38.87
264	395	1069.5	971.58	76.12	26.53	18.96	13.29	76.71	76.71	1287.45	92.27
265	323	1043.43	972.95	67.83	22.57	18.22	136.19	313.81	133.81	1288.66	117.42
266	597	1472.77	944.02	94.85	34.37	22.12	47.44	42.56	42.56	1289.28	124.77
267	191	1483.93	1019.2	59.41	22.02	11.04	48.66	41.34	41.34	1290.68	112.36
268	516	1595.5	917.07	90.52	29.51	22.26	106.91	343.09	163.09	1294.23	12.69
269	129	1555.78	909.14	48.98	18.73	8.77	31.53	58.47	58.47	1295.61	143.17
270	180	1588.49	972.92	55.65	21.41	10.7	91.89	358.11	178.11	1305.5	125.87
271	290	1617.27	1012.8	67.39	23.21	15.91	101.69	348.31	168.31	1306.07	54.89
272	300	1611.89	1070.24	70.99	28.1	13.6	76.12	13.88	13.88	1318.98	35.99
273	194	1637.25	1072.96	53.19	16.88	14.63	12.94	77.06	77.06	1324.14	96.15
274	369	1507.45	1089.42	75.27	22.49	20.89	14.16	75.84	75.84	1324.64	169.77
275	422	1352.54	1068.54	81.19	26.62	20.18	155.55	294.45	114.45	1325.38	87.11
276	290	1509.56	1126.77	65.08	23	16.05	109.44	340.56	160.56	1328.93	98.04
277	468	1483.84	1136.28	81.16	25.2	23.65	117.96	332.04	152.04	1342.68	171.36
278	1460	1434.53	1196.98	148.59	50.09	37.12	115.2	334.8	154.8	1349.44	127.29
279	435	1361.66	1250.95	91.75	35.06	15.8	91.37	358.63	178.63	1349.45	97.82
280	592	1063.44	1260.58	94.73	33.01	22.83	40.82	49.18	49.18	1352.54	155.55
281	354	1106.65	1284.69	76.34	29.34	15.36	50.62	39.38	39.38	1361.66	91.37
282	765	1162.68	1316.08	105.06	31.61	30.82	43.99	46.01	46.01	1367.98	14.86
283	1871	1120.56	1398.7	178.24	65.69	36.27	85.56	4.44	4.44	1373.86	92.88
284	2048	1200.94	1389.11	175.45	51.76	50.38	98.35	351.65	171.65	1374.37	176.49
285	325	1224.13	1274.56	68.68	23.51	17.6	89.45	0.55	0.55	1385.74	18.44
286	507	1274.57	1444.86	88.29	27.74	23.27	62.04	27.96	27.96	1394.57	50.61
287	536	1229.73	1571.1	100.18	40.15	17	64.86	25.14	25.14	1408.92	161.16
288	330	1207.52	1593.19	71.6	24.91	16.87	131.11	318.89	138.89	1421.66	51.82
289	897	1394.57	1357.67	126.42	49.19	23.22	50.61	39.39	39.39	1423.26	121.9
290	664	1385.74	1320.71	102.02	35.1	24.08	18.44	71.56	71.56	1429.53	124.52
291	735	1432.12	1258.43	112.35	45.28	20.67	105.74	344.26	164.26	1432.12	105.74
292	1046	1529.5	1406.18	120.07	39.2	33.97	164.47	285.53	105.53	1434.53	115.2
293	1085	1408.92	1999.96	123.62	40.36	34.23	161.16	288.84	108.84	1443.29	15.79
294	1394	1373.86	2090.95	141.47	49.77	35.66	92.88	357.12	177.12	1464.41	3.77
295	1889	1324.14	2111.25	175.15	69.17	34.77	96.15	353.85	173.85	1472.77	47.44
296	541	1281.45	2106.8	90.91	31.24	22.05	38.87	51.13	51.13	1483.84	117.96
297	537	1224.03	2089.67	88.3	29.18	23.43	56.03	33.97	33.97	1483.93	48.66
298	336	1443.29	2096.33	69.31	22.63	18.91	15.79	74.21	74.21	1487.84	140.2
299	695	1342.68	2308.42	97.92	31.37	28.21	171.36	278.64	98.64	1494.31	53.92
300	290	1421.66	2215.68	72.42	25.15	14.68	51.82	38.18	38.18	1507.45	14.16
301	327	1494.31	2198.36	69.72	22.54	18.47	53.92	36.08	36.08	1509.56	109.44
302	350	1374.37	2379.22	73.53	22.48	19.82	176.49	273.51	93.51	1516.82	166.38
303	772	1349.45	2431.16	111.62	39.97	24.59	97.82	352.18	172.18	1518.27	107.4
304	260	1306.07	2394.26	61.28	18.93	17.49	54.89	35.11	35.11	1529.5	164.47
305	235	1318.98	2413.93	58.25	19.41	15.41	35.99	54.01	54.01	1534.59	11.08
306	195	1227.09	2307.98	53.95	16.56	14.99	31.05	58.95	58.95	1538.72	114.24
307	200	1264.63	2376.26	57.71	19.28	13.21	144.08	305.92	125.92	1539.49	162.07
308	231	1294.23	2498.97	61.1	18.37	16.01	12.69	77.31	77.31	1546.31	84.72
309	379	1349.44	2485.36	75.46	24.45	19.74	127.29	322.71	142.71	1554.37	6.18
310	485	1224.91	2407.66	84.79	30.43	20.29	114.21	335.79	155.79	1555.78	31.53
311	181	1464.41	2517.74	55.35	18.16	12.69	3.77	86.23	86.23	1560.49	35.28
312	717	1679.86	2599.5	102.18	32.4	28.18	178.39	271.61	91.61	1586.94	45.24
313	450	1621.47	2716.28	83.31	28.83	19.87	139.15	310.85	130.85	1588.49	91.89
314	933	1324.64	2883.57	115.85	34.67	34.27	169.77	280.23	100.23	1595.5	106.91
315	357	1289.28	2898.23	73.63	26.32	17.27	124.77	325.23	145.23	1599.16	88.53
316	848	1735.07	2484.69	112.1	39.01	27.68	155.31	294.69	114.69	1611.89	76.12
317	1064	1846.97	2548.45	131.65	49.47	27.39	67.17	22.83	22.83	1616.27	177.96
318	787	1891.51	2536.92	111.41	39.71	25.23	77.95	12.05	12.05	1617.27	101.69
319	1033	1943.85	2594.12	120.67	38.61	34.06	179.58	270.42	90.42	1617.89	122.59
320	1696	2145.67	2639.65	155.47	55.66	38.8	50.23	39.77	39.77	1621.47	139.15
321	847	2215.23	2411.62	108.88	36.43	29.6	46.94	43.06	43.06	1623.34	135.36
322	515	2168.2	2340.83	90.73	33.74	19.43	135.8	314.2	134.2	1625.08	128.45
323	644	1964.01	2259.69	105.89	42.57	19.26	90.85	359.15	179.15	1629.47	145.76
324	403	2007.75	2257.61	78.91	27.06	18.96	170.37	279.63	99.63	1636.23	125.93
325	426	1916.32	2401.88	79.65	28.61	18.96	34.41	55.59	55.59	1637.25	12.94
326	707	1888.26	2369.86	106.74	38.27	23.52	101.1	348.9	168.9	1643.52	15.12
327	236	1862.3	2357.83	66.05	23.68	12.69	65.87	24.13	24.13	1643.74	26.74
328	263	2006.94	2478.03	73.23	30.93	10.83	66.39	23.61	23.61	1644.39	89.33
329	618	1993.2	2330.71	103.51	36.4	21.62	72.18	17.82	17.82	1653.11	63.41
330	1317	1690.96	2269.15	146.22	48.78	34.38	100.31	349.69	169.69	1659.96	102.09
331	1177	1963.7	1986.31	135.77	46.15	32.47	76.33	13.67	13.67	1662.57	161.17
332	1643	1560.49	1994.5	154.73	49.62	42.16	35.28	54.72	54.72	1672.64	138.32
333	1268	1516.82	1899.16	146.42	55.62	29.03	166.38	283.62	103.62	1672.68	155.56
334	1296	1662.57	1953.15	145.26	52.45	31.46	161.17	288.83	108.83	1679.86	178.39
335	566	1846.09	1884.22	92.6	31.34	23	0.68	89.32	89.32	1680.5	170.87
336	607	1846.8	1638.01	93.43	30.69	25.18	91.08	358.92	178.92	1682.52	72.94
337	888	1920.48	1614.6	113.79	37.49	30.16	104.26	345.74	165.74	1684.84	118.86
338	592	1689.03	1314.12	93.98	32.78	23	153.74	296.26	116.26	1689.03	153.74
339	394	1672.68	1333.18	78.51	25.77	19.47	155.56	294.44	114.44	1690.96	100.31
340	351	1763.86	1279.44	80.36	30.09	14.85	79.65	10.35	10.35	1706.43	79.32
341	576	1800.58	1270.98	97.77	32.58	22.51	44.87	45.13	45.13	1718.77	129.86
342	294	1853.57	1293.14	67.08	19.77	18.93	57.65	32.35	32.35	1726	108.01
343	551	1932.35	1343.48	104.68	35.63	19.69	135.59	314.41	134.41	1727.82	142.59
344	651	1682.52	1165.97	98.06	32.19	25.75	72.94	17.06	17.06	1728.84	119.68
345	737	1653.11	1181.18	103.39	31.41	29.87	63.41	26.59	26.59	1735.07	155.31
346	206	1644.39	1304.05	56.78	19.78	13.26	89.33	0.67	0.67	1748.75	167.69
347	762	1792	1149.88	110.12	38.81	25	79.02	10.98	10.98	1750.25	146.8
348	214	1838.69	1212.48	55.28	17.16	15.87	162.55	287.45	107.45	1763.86	79.65
349	336	1586.94	1244.3	70.24	22.3	19.18	45.24	44.76	44.76	1765.51	98.49
350	388	1616.27	1268.55	78.07	25.33	19.5	177.96	272.04	92.04	1771.9	90.13
351	195	1539.49	1118.43	55.63	18.98	13.08	162.07	287.93	107.93	1780.14	63.75
352	297	1765.51	1000.5	71.5	26.84	14.09	98.49	351.51	171.51	1787.25	43.73
353	894	1803.93	975.05	123.48	42.62	26.71	80.65	9.35	9.35	1792	79.02
354	516	1879.5	955.62	90.49	35.63	18.44	71.95	18.05	18.05	1796.03	55.57
355	137	1884.5	1044.55	49.4	17.72	9.84	69.57	20.43	20.43	1800.58	44.87
356	392	1834.21	845.51	78.62	30.41	16.41	54.95	35.05	35.05	1803.93	80.65
357	627	1870.09	837.93	95.85	32.28	24.73	100.64	349.36	169.36	1834.21	54.95
358	1071	1853.84	753.15	130.27	47.9	28.47	90.73	359.27	179.27	1838.69	162.55
359	361	1748.75	741.54	73.8	27.13	16.94	167.69	282.31	102.31	1845.97	118.2
360	371	1718.77	758.85	76.61	23.84	19.81	129.86	320.14	140.14	1846.09	0.68
361	108	1706.43	821.52	45.55	17.43	7.89	79.32	10.68	10.68	1846.8	91.08
362	135	1727.82	826.61	48.6	16.74	10.27	142.59	307.41	127.41	1846.97	67.17
363	169	1865.9	889.14	51.62	16.61	12.95	143.67	306.33	126.33	1853.57	57.65
364	836	1643.74	636.23	110.56	37.56	28.34	26.74	63.26	63.26	1853.84	90.73
365	293	1750.25	651.59	68.9	22.96	16.25	146.8	303.2	123.2	1862.3	65.87
366	200	1623.34	703.04	56.56	17.13	14.87	135.36	314.64	134.64	1865.9	143.67
367	260	1643.52	696.67	65.96	23.95	13.82	15.12	74.88	74.88	1870.09	100.64
368	130	1659.96	709.35	44.38	14.65	11.3	102.09	347.91	167.91	1879.5	71.95
369	141	1599.16	531.09	47.57	14.95	12.01	88.53	1.47	1.47	1884.5	69.57
370	748	1672.64	511.74	113.68	40.08	23.76	138.32	311.68	131.68	1888.26	101.1
371	234	1726	568.65	58.22	20.35	14.64	108.01	341.99	161.99	1891.51	77.95
372	845	1684.84	213	109.15	34.66	31.04	118.86	331.14	151.14	1897.83	99.92
373	811	1845.97	233.41	112.22	41.86	24.67	118.2	331.8	151.8	1898.76	162.97
374	944	1937.23	374.45	117.07	40.59	29.61	87.67	2.33	2.33	1916.32	34.41
375	691	1981.45	417.17	119.1	46.73	18.83	144.63	305.37	125.37	1920.48	104.26
376	587	1981.68	309.1	103.38	38.85	19.24	103.56	346.44	166.44	1924.1	72.18
377	720	2014.62	330.01	106.96	37.43	24.5	9.49	80.51	80.51	1932.35	135.59
378	394	2016.34	270.46	78.56	29.2	17.18	116.98	333.02	153.02	1933.63	94.84
379	1445	2056.7	170.8	142.97	44.97	40.92	4.22	85.78	85.78	1937.23	87.67
380	800	2013.33	148.84	123.77	50.43	20.2	90.52	359.48	179.48	1943.85	179.58
381	437	1897.83	627.98	84.54	30.35	18.33	99.92	350.08	170.08	1945.54	51.24
382	356	1924.1	660.78	71.31	23	19.7	72.18	17.82	17.82	1963.7	76.33
383	242	1898.76	662.22	60.76	20.28	15.2	162.97	287.03	107.03	1964.01	90.85
384	321	1945.54	682.24	79.32	27.4	14.92	51.24	38.76	38.76	1970.04	20.09
385	1300	1933.63	732.41	140.72	44.65	37.07	94.84	355.16	175.16	1974.21	72.31
386	448	2012.48	831.35	79.96	25.69	22.2	59.33	30.67	30.67	1981.45	144.63
387	951	2098.92	919.14	136.77	55.27	21.91	102.23	347.77	167.77	1981.68	103.56
388	629	1985	948.42	96.96	33.34	24.02	64.31	25.69	25.69	1985	64.31
389	284	1998.88	1025.7	76.32	31	11.66	6.17	83.83	83.83	1993.2	72.18
390	456	2127.69	1063.06	93.39	32.63	17.79	134.82	315.18	135.18	1998.88	6.17
391	137	2023.86	1104.51	46.61	16.87	10.34	45.7	44.3	44.3	1999.96	82.29
392	427	2098.89	1274.83	85.64	34.34	15.83	93.08	356.92	176.92
393	330	2148.22	1542.04	68.27	22.52	18.66	103.59	346.41	166.41
394	582	2203.1	1602.35	96.63	34.88	21.25	81.65	8.35	8.35
395	360	2078.57	1631.5	71.77	22.9	20.02	83.38	6.62	6.62
396	358	2092.63	1675.13	75.77	26.65	17.11	95.28	354.72	174.72
397	265	2273.52	1663.64	65.02	20.37	16.57	87.39	2.61	2.61
398	363	2193.3	1747.25	72.79	25.43	18.17	136.19	313.81	133.81
399	710	2202.64	1803.64	102.35	35.45	25.5	12.29	77.71	77.71
400	213	2037.68	1682.3	60.76	22.56	12.02	3.11	86.89	86.89
401	370	2232.27	1812.3	75.12	27.64	17.04	110.4	339.6	159.6
402	165	2279.55	1809.43	55.4	19.42	10.82	76.5	13.5	13.5
403	676	2356.78	1922.12	99.15	34.54	24.92	148.44	301.56	121.56
404	1157	2362.32	1962.21	144.08	56.48	26.08	82.08	7.92	7.92
405	312	2399.36	1961.89	80.96	33.64	11.81	56.29	33.71	33.71
406	255	2340.59	1836.37	62.61	22.86	14.2	177.51	272.49	92.49
407	658	2156.49	2062.41	103.61	36.22	23.13	69.98	20.02	20.02
408	420	2156.57	2003.56	77.98	23.78	22.49	123.57	326.43	146.43
409	235	2293.16	2053.67	67.57	23.26	12.87	119.76	330.24	150.24
410	368	2422.06	2047.27	77.45	25.25	18.55	142.79	307.21	127.21
411	296	2452.23	2052.72	70.86	28.19	13.37	100.8	349.2	169.2
412	441	2248.23	2183.34	79.08	24.79	22.65	9.71	80.29	80.29
413	476	2266.14	2190.55	83.67	29.51	20.54	57.13	32.87	32.87
414	282	2174.83	2156.25	63.89	21.1	17.02	118.96	331.04	151.04
415	1382	2387.01	2222.63	139.67	46.49	37.85	169.62	280.38	100.38
416	182	2386.26	2171.63	54.83	20.41	11.35	112.73	337.27	157.27
417	309	2444	2238.97	70.95	23.51	16.74	64.44	25.56	25.56
418	298	2384.32	2267.38	75.84	29.71	12.77	72.47	17.53	17.53
419	489	2452.61	2315	112.44	51.81	12.02	91.66	358.34	178.34
420	471	2331.66	2330.77	92.46	35.92	16.7	143.15	306.85	126.85
421	648	2346.44	2392.63	97.35	32.16	25.66	163.18	286.82	106.82
422	623	2300.16	2405.32	95.69	33.38	23.76	90.55	359.45	179.45
423	613	2360.62	2469.26	91.6	29.13	26.79	120.61	329.39	149.39
424	761	2413.88	2541.17	108.28	38.98	24.86	117.73	332.27	152.27
425	828	2464.54	2543.33	134.66	55.62	18.95	83.73	6.27	6.27
426	851	2189.62	2474.02	118.7	42.93	25.24	89.35	0.65	0.65
427	411	2213.04	2500.06	78.19	27.03	19.36	151.27	298.73	118.73
428	692	2486.85	2607.32	107.12	39.47	22.32	77.24	12.76	12.76
429	277	2434.97	2582.96	63.29	22.12	15.94	168.15	281.85	101.85
430	723	2417.61	2677.95	110.06	36.4	25.29	107.3	342.7	162.7
431	429	2577.05	2558.12	79.49	25.59	21.35	69.2	20.8	20.8
432	683	2734.84	2667.24	101.1	35.23	24.68	65.29	24.71	24.71
433	1015	2639.55	2412	121.31	37.09	34.84	144.55	305.45	125.45
434	560	2558.56	2391.85	89.73	30.04	23.73	124.31	325.69	145.69
435	411	2583.67	2429.58	79.6	28.02	18.68	159.17	290.83	110.83
436	263	2643.22	2502.19	73.67	28.96	11.56	132.07	317.93	137.93
437	150	2468.37	2206.83	54.94	22.16	8.62	106.48	343.52	163.52
438	564	2402.32	929.91	90.44	28.77	24.96	153.33	296.67	116.67
439	514	2474.91	1091.4	87.47	26.37	24.82	46.75	43.25	43.25
440	1204	2478.6	1224.27	139.56	43.52	35.22	160.05	289.95	109.95
441	1364	2613.42	1431.65	149.74	59.48	29.2	72.7	17.3	17.3
442	287	2483.62	1357.28	71.1	25.15	14.53	89.01	0.99	0.99
443	474	2697.38	1321.34	90.37	36.64	16.47	60.5	29.5	29.5
444	1145	2858.37	1385.24	130.44	44.07	33.08	40.95	49.05	49.05
445	422	2775.24	1065.79	79.85	25.83	20.8	75.99	14.01	14.01
446	397	2763.89	1083.9	81.28	24.43	20.69	125.34	324.66	144.66
447	379	2774.11	1000.14	74.98	25.92	18.62	48.4	41.6	41.6
448	365	2930.63	1254.37	71.94	24.46	19	70.7	19.3	19.3
449	306	2991.58	1291.07	71.99	22.54	17.29	98.96	351.04	171.04
450	764	3352.98	1126.5	104.38	34.02	28.59	154.29	295.71	115.71
451	275	3200.05	1318.38	66.59	22.56	15.52	85.02	4.98	4.98
452	222	3276.88	1222.45	61.25	22.61	12.5	151.42	298.58	118.58
453	175	3224.57	1140.35	65.53	28.68	7.77	72.95	17.05	17.05
454	298	3417.52	1228.17	73.02	27.13	13.99	79.84	10.16	10.16
455	267	3105.04	1126.92	63.39	21.22	16.02	49.91	40.09	40.09
456	561	2686.81	1175.73	90.71	29.49	24.22	7.26	82.74	82.74
457	292	2635.3	1195.33	68.67	23.27	15.98	126.44	323.56	143.56
458	1000	2695.09	1406.08	124.89	46.86	27.17	108.46	341.54	161.54
459	194	1780.14	683.44	59.4	16.49	14.98	63.75	26.25	26.25
460	131	1796.03	704.15	44.47	15.88	10.5	55.57	34.43	34.43
461	186	1970.04	257.24	55.6	20.14	11.76	20.09	69.91	69.91
462	526	1974.21	179.88	92.93	35.23	19.01	72.31	17.69	17.69
463	149	1999.96	196.69	48.08	16.05	11.82	82.29	7.71	7.71
464	123	1787.25	212.5	42.8	13.89	11.27	43.73	46.27	46.27
465	230	1680.5	930.86	62.12	21.52	13.61	170.87	279.13	99.13
466	146	2113.64	1008.08	49.08	18.86	9.86	112.85	337.15	157.15
467	188	2102.21	1037.82	54.78	17.6	13.6	85.97	4.03	4.03
468	120	2104.58	1098.45	44.87	15.35	9.95	73.73	16.27	16.27
469	101	2111.99	1107.19	40.16	11.69	11	122.63	327.37	147.37
470	206	2100.18	1151.84	58.7	22.79	11.51	74.8	15.2	15.2
471	142	2076.37	1230.78	49.85	16.76	10.79	46.35	43.65	43.65
472	112	2070.43	1259.44	42.14	14.47	9.85	47.35	42.65	42.65
473	119	1728.84	1116.21	46.28	16.27	9.31	119.68	330.32	150.32
474	55	1636.23	813.3	31.54	11.9	5.88	125.93	324.07	144.07
475	69	1625.08	815.14	35.68	13.15	6.68	128.45	321.55	141.55
476	70	1617.89	822.26	38.25	15.63	5.7	122.59	327.41	147.41
477	102	1629.47	838.12	42.39	13.08	9.93	145.76	304.24	124.24
478	163	1771.9	1107.97	51.93	16.39	12.66	90.13	359.87	179.87
479	137	2354.93	2256.35	46.91	17.09	10.21	171.55	278.45	98.45
480	177	2338.79	2155.42	57.76	21.15	10.66	100.98	349.02	169.02
481	196	2205.13	2166.81	59.48	22.15	11.27	90.99	359.01	179.01
482	194	2399.47	2083.2	54.6	16.88	14.63	149.33	300.67	120.67
483	163	2429.4	2334.79	58.23	21.82	9.51	155.06	294.94	114.94
484	248	2594.24	1361.38	65.46	25	12.63	94.14	355.86	175.86

## Sheet: R2
R2:
Facing:	NE
Slope:	0
Lat:	28.3112
Long:	-16.8663
Notes:	Highest section of exposed dyke segment S4, three central sub-layers.
Width:	6000
Height:	4000
A_corr:	0	deg	(used to make dyke margin vertical within image)
Scale:	13.1	px	(number of pixels in 1 mm)
Centre:	4100	px	(in the corrected, rotated image)
N1/N2:	3300	px	(boundary between N1 and N2 in corrected, rotated image)
N1 sample:	81		(left of centre)
N2 sample	56		(left of centre)
S sample	93		(right of centre)
RAW IMAGE J DATA [px]:								CORR. ANGLES:		NORTH 1		NORTH 2		SOUTH			ROSE DIAGRAMS					For figures:
No.	Area	X	Y	Perim.	Maj.	Min.	Angle	H -> V	0-180	X	Angle	X	Angle	X	Angle		A	North 1	North 2	North All	South	North 1			North 2			North All			South				NORTH 1:					NORTH 2:
1	838	1564.84	3610.85	119.3	47.37	22.52	122.03	327.97	147.97	1079.02	36.24	3370.22	165.1	4106.88	140.08		0	13	5	18	14	13		9	5		9	18		18	14		7
2	618	1643.58	3629.85	100.64	39.3	20.02	80.25	9.75	9.75	1172.76	167.18	3507.3	158.32	4107.53	7.75		15	7	5	12	11	13	7		5	5		18	12		14	11
3	751	1748.31	3464.05	112.3	34.02	28.1	88.26	1.74	1.74	1196.75	6.77	3509.88	14.37	4108.33	40.48		30	3	4	7	11		7	3		5	4		12	7		11	11
4	305	1515.63	3366.71	73.06	23.95	16.22	116.18	333.82	153.82	1201.01	149.9	3522.82	6.59	4110.91	114.16		45	7	3	10	6	7		3	3		4	10		7	6		11
5	241	1377.23	3224.09	61.98	22.55	13.61	127.22	322.78	142.78	1262.84	161.51	3536.21	177.31	4113.96	16.13		60	3	4	7	9	7	3		3	4		10	7		6	9
6	824	1666.47	3045.36	113.88	38.42	27.31	99.86	350.14	170.14	1311.92	52.36	3583.27	179.21	4120.57	18.92		75	5	2	7	4		3	5		4	2		7	7		9	4
7	533	1767.01	3136.71	90.67	33.24	20.42	134.7	315.3	135.3	1317.78	161.19	3614.29	45.79	4146.84	66.08		90	7	2	9	4	7		5	2		2	9		7	4		4
8	471	1762.75	3074.09	82.63	25.89	23.16	60.28	29.72	29.72	1321.65	68.93	3654.95	110.51	4146.91	28.98		105	6	4	10	7	7	6		2	4		9	10		4	7
9	398	1878.52	3823.49	76.55	25.99	19.5	129.31	320.69	140.69	1323.7	137.16	3676.01	150.35	4148.59	10.7		120	2	7	9	7		6	2		4	7		10	9		7	7
10	591	1441.51	3931.05	97.54	35.58	21.15	130.17	319.83	139.83	1355.51	59.57	3677.46	37.86	4151.12	83.69		135	13	3	16	6	13		2	3		7	16		9	6		7
11	162	1262.84	3514.51	53.46	18.62	11.08	108.49	341.51	161.51	1377.23	142.78	3702.4	82.92	4161.42	107.18		150	6	8	14	7	13	13		3	8		16	14		6	7
12	184	1201.01	3488.23	52.97	17.59	13.32	120.1	329.9	149.9	1394.89	141.54	3708.1	179.24	4166.25	124.75		165	9	9	18	7		13	9		8	9		14	18		7	7
13	242	1172.76	3511.12	63.2	24.14	12.76	102.82	347.18	167.18	1396.03	73.83	3711.28	143	4175.9	116.27		180	13	5	18	14	13	0	9	5	0	9	18	0	18	14	0	7
14	646	1196.75	3350.36	105.83	41.43	19.85	83.23	6.77	6.77	1429.59	87.77	3731.47	167.36	4178.56	10.5		195	7	5	12	11	13	7	0	5	5	0	18	12	0	14	11	0
15	212	1442.07	3263.4	63.44	24.13	11.18	155.78	294.22	114.22	1435.64	110.4	3770.79	69.76	4194.03	110.56		210	3	4	7	11	0	7	3	0	5	4	0	12	7	0	11	11		NORTH:					SOUTH:
16	194	1323.7	3053.36	57.18	20.94	11.8	132.84	317.16	137.16	1441.51	139.83	3776.8	177.07	4194.52	147.3		225	7	3	10	6	7	0	3	3	0	4	10	0	7	6	0	11
17	128	1317.78	3103.91	46.8	14.82	11	108.81	341.19	161.19	1442.07	114.22	3791.06	169.25	4194.67	128.82		240	3	4	7	9	7	3	0	3	4	0	10	7	0	6	9	0
18	103	1311.92	3039.06	45.6	17.38	7.55	37.64	52.36	52.36	1484.34	0.84	3802.85	129.51	4195	3.92		255	5	2	7	4	0	3	5	0	4	2	0	7	7	0	9	4
19	265	1592.62	2762.63	64.07	20.59	16.39	125.6	324.4	144.4	1487.7	168.01	3827.52	107.48	4216	133.15		270	7	2	9	4	7	0	5	2	0	2	9	0	7	4	0	4
20	261	1487.7	2686	65.25	23.96	13.87	101.99	348.01	168.01	1493.27	168.97	3828.45	97.64	4220.75	104.41		285	6	4	10	7	7	6	0	2	4	0	9	10	0	4	7	0
21	372	1624	2566.5	72.55	23	20.6	0.12	89.88	89.88	1508.49	9.61	3835.2	50.71	4244.73	59.66		300	2	7	9	7	0	6	2	0	4	7	0	10	9	0	7	7
22	1193	1662.23	2442.14	135.84	49.22	30.86	71.61	18.39	18.39	1515.63	153.82	3851.69	134.36	4245.78	131.73		315	13	3	16	6	13	0	2	3	0	7	16	0	9	6	0	7
23	129	1717.88	2330.48	45.77	16.06	10.23	172.69	277.31	97.31	1533.6	20.7	3851.98	175.64	4253.06	152.12		330	6	8	14	7	13	13	0	3	8	0	16	14	0	6	7	0
24	938	1605.72	2250.55	118.5	41.18	29	81.41	8.59	8.59	1539.63	102.49	3853.93	143.07	4262.92	15.83		345	9	9	18	7	0	13	9	0	8	9	0	14	18	0	7	7
25	1566	1615.12	2109.71	148.68	53.53	37.25	158.63	291.37	111.37	1542.5	5.15	3858.16	82.92	4272.7	115.09		Sum	81	56	137	93
26	341	1575.01	2138.88	69.65	22.83	19.02	10.51	79.49	79.49	1564.84	147.97	3869.6	125.93	4273.64	104.84
27	2753	1610.78	2154.28	197.3	61.92	56.6	80.23	9.77	9.77	1575.01	79.49	3873.5	151.99	4290.04	165.96
28	496	1675	2076	86.43	28.84	21.9	116.41	333.59	153.59	1592.62	144.4	3874.51	161.93	4297.98	33.11
29	141	1429.59	2159.22	45.59	13.54	13.26	2.23	87.77	87.77	1605.72	8.59	3882.57	117.96	4305.65	65.65
30	1465	1435.64	2015.34	158.89	61.44	30.36	159.6	290.4	110.4	1610.78	9.77	3883.17	158.2	4316.95	62.28
31	251	1493.27	1982.13	65.66	26.31	12.15	101.03	348.97	168.97	1612.37	81.66	3889.84	163.65	4319.2	4.41
32	380	1396.03	1894.37	76.65	28.19	17.16	16.17	73.83	73.83	1615.12	111.37	3889.88	8.82	4321.22	166.6
33	204	1394.89	1848.42	55.86	19.39	13.4	128.46	321.54	141.54	1624	89.88	3892.36	8.09	4322.43	59.1
34	2438	1542.5	1667.07	207.18	81.35	38.16	84.85	5.15	5.15	1643.58	9.75	3894.23	67.3	4338.45	66.2
35	441	1713.65	1623.47	80.5	25.82	21.74	63.37	26.63	26.63	1662.23	18.39	3906.47	35.84	4338.84	46.57
36	149	1355.51	1463.98	50.36	16.87	11.25	30.43	59.57	59.57	1666.47	170.14	3911.73	68.23	4363.29	83.96
37	1342	1767.95	965.79	142.52	48.47	35.25	36.01	53.99	53.99	1675	153.59	3920.21	153.47	4365.89	51.05
38	190	1533.6	977.04	55.36	21.08	11.48	69.3	20.7	20.7	1713.65	26.63	3935.85	16.39	4373.48	8.74
39	268	1484.34	858.26	65.92	23.43	14.56	89.16	0.84	0.84	1717.88	97.31	3937.23	17.19	4385.98	4.27
40	567	1612.37	587.32	93.4	32.43	22.26	8.34	81.66	81.66	1748.31	1.74	3979.95	60.26	4406	55.64
41	481	1784.87	635.03	87.98	33.89	18.07	143.28	306.72	126.72	1762.75	29.72	3980.37	32.15	4409.26	71.22
42	585	1898.53	601.79	100.48	38.35	19.42	56.61	33.39	33.39	1767.01	135.3	3988.91	149.71	4425.77	44.19
43	875	1079.02	675.69	127.81	39.12	28.48	53.76	36.24	36.24	1767.95	53.99	3996.77	29.06	4439	165.02
44	278	1321.65	54.45	67.85	26.52	13.35	21.07	68.93	68.93	1772.08	15.84	4003.35	103.63	4442.17	46.48
45	272	1508.49	129.1	65.15	20.55	16.85	80.39	9.61	9.61	1784.87	126.72	4006.34	20.47	4455.42	35.32
46	482	1539.63	130.59	86.77	28.27	21.71	167.51	282.49	102.49	1799.45	101.76	4039.94	117.58	4459.77	138.21
47	265	1942.52	388.89	66.4	25	13.5	2.83	87.17	87.17	1832.48	33.49	4046.6	50.44	4479.05	0.32
48	192	1958.96	417.28	56.69	19.44	12.58	77.02	12.98	12.98	1878.52	140.69	4048.02	24.75	4494.01	14.12
49	791	1986.7	587.26	123.83	50.79	19.83	76.8	13.2	13.2	1898.53	33.39	4048.07	38.42	4495.09	43.6
50	609	2027.16	589.42	105.57	41.06	18.88	169.81	280.19	100.19	1899.66	11.82	4060.52	122.16	4504.39	134.84
51	555	1799.45	924.54	90.24	30.08	23.49	168.24	281.76	101.76	1907.14	45.39	4065.95	154.95	4530.55	80.11
52	572	1981.58	1780.82	93.74	33.99	21.43	129.13	320.87	140.87	1920.04	97.82	4074.58	122.68	4530.56	163.86
53	945	2073.06	1824.58	125.91	49.49	24.31	103.66	346.34	166.34	1922.57	111.21	4076.73	132.35	4537.9	29.34
54	420	1920.04	1978.69	89.57	35.81	14.93	172.18	277.82	97.82	1925.27	106.57	4079.9	176.45	4540.06	20.96
55	833	1922.57	1998.7	115.25	38.69	27.41	158.79	291.21	111.21	1928.12	0.72	4094.77	123.5	4549.73	67.66
56	997	2122.55	2002.14	120.91	37.88	33.51	68.14	21.86	21.86	1942.52	87.17	4098.11	9.93	4552.91	21.97
57	614	2046.89	2050.23	94.27	34.64	22.57	163.47	286.53	106.53	1948.72	136.7			4569.05	148.32
58	703	1962.16	2125.56	106.34	32.9	27.2	149.78	300.22	120.22	1958.96	12.98			4583.46	113.96
59	564	1832.48	2138.13	93.02	34.41	20.87	56.51	33.49	33.49	1962.16	120.22			4621.52	72.07
60	526	2031.64	2164.25	91.22	35.85	18.68	22.16	67.84	67.84	1981.58	140.87			4659.41	162.67
61	579	1991.27	2242.35	97.79	32.32	22.81	104.66	345.34	165.34	1986.7	13.2			4662.6	161.38
62	1001	2025.88	2260.84	120.04	37.14	34.31	70.53	19.47	19.47	1991.27	165.34			4665.58	132.27
63	427	1925.27	2327.09	83.07	25.82	21.06	163.43	286.57	106.57	2019.41	141.58			4665.61	104.12
64	962	1907.14	2370.75	147.62	53.58	22.86	44.61	45.39	45.39	2025.88	19.47			4680.07	84.35
65	246	2048.29	2360.68	64.62	22.68	13.81	178.84	271.16	91.16	2027.16	100.19			4685.49	38.58
66	680	2225.66	2255.38	106.62	33.3	26	31.26	58.74	58.74	2031.64	67.84			4686.07	69.75
67	624	2154.83	2319.85	95.37	33.51	23.71	177.4	272.6	92.6	2036.13	174.86			4692.55	156.91
68	653	2189.41	2368.67	104.3	40.15	20.71	119.77	330.23	150.23	2037.98	0.76			4699.91	104.21
69	963	2036.13	2407.36	130.42	47.92	25.59	95.14	354.86	174.86	2046.89	106.53			4714.74	113.61
70	589	1928.12	2421.74	95.72	35.2	21.31	89.28	0.72	0.72	2048.29	91.16			4733.18	4.36
71	1964	2078.18	2482.4	174.11	62.01	40.33	93.36	356.64	176.64	2073.06	166.34			4743.6	30.84
72	840	2206.29	2503.5	111.09	36.97	28.93	41.44	48.56	48.56	2078.18	176.64			4744.69	1.34
73	2045	1948.72	2566.88	176.79	52.76	49.35	133.3	316.7	136.7	2096.29	55.37			4748.21	166.9
74	572	2037.98	2632.86	104.72	43.16	16.87	89.24	0.76	0.76	2107.65	149.83			4757.8	131.68
75	461	1899.66	2638.9	94.45	37.63	15.6	78.18	11.82	11.82	2122.55	21.86			4766.14	37.22
76	482	1772.08	2695.96	86.38	26.22	23.4	74.16	15.84	15.84	2154.83	92.6			4796.05	16.08
77	667	2185.61	3492.02	107.58	39.12	21.71	102.91	347.09	167.09	2185.61	167.09			4806.55	146.43
78	334	2019.41	3620.02	74.51	26.02	16.34	128.42	321.58	141.58	2189.41	150.23			4825.48	15.54
79	1237	2096.29	3941.13	136.36	42.79	36.81	34.63	55.37	55.37	2206.29	48.56			4861.65	146.65
80	1140	2107.65	3893.8	137.44	52.6	27.59	120.17	329.83	149.83	2225.66	58.74			4879.3	68.36
81	1899	2255.67	3948.7	176.08	66.6	36.3	106.95	343.05	163.05	2255.67	163.05			4886.08	44.89
82	272	3370.22	98.55	65.57	23.09	15	104.9	345.1	165.1					4894.03	29.44
83	320	3509.88	223.47	70.28	25.78	15.81	75.63	14.37	14.37					4894.4	6.39
84	339	3522.82	400.06	78.81	26.73	16.15	83.41	6.59	6.59					4952.35	40.96
85	342	3858.16	320.67	72.52	26.2	16.62	7.08	82.92	82.92					4953.34	174.76
86	233	3614.29	906.33	70.49	28.54	10.4	44.21	45.79	45.79					4984.75	162.1
87	364	3583.27	1139.18	81.57	24.76	18.72	90.79	359.21	179.21					4989.54	38.05
88	722	3791.06	1856.98	105.27	36.45	25.22	100.75	349.25	169.25					5031.28	11.02
89	278	3869.6	1805.47	65.5	25.06	14.12	144.07	305.93	125.93					5047.92	174.35
90	220	3654.95	1913.6	60.62	21.71	12.91	159.49	290.51	110.51					5068.67	158.54
91	139	3851.69	1909.02	51.68	18	9.83	135.64	314.36	134.36					5116.96	15.26
92	141	3851.98	1963.47	52.13	21.63	8.3	94.36	355.64	175.64					5255.57	178.94
93	198	3828.45	2110.43	56.05	18.16	13.88	172.36	277.64	97.64					5257.69	7.27
94	410	3711.28	2231.7	86.9	33.34	15.66	127	323	143
95	211	3731.47	2238.46	56.68	18.52	14.5	102.64	347.36	167.36
96	444	3507.3	2434.06	102.3	41.19	13.72	111.68	338.32	158.32
97	282	3874.51	2539.97	62.79	19.94	18.01	108.07	341.93	161.93
98	241	3873.5	2602.66	62.82	21.54	14.25	118.01	331.99	151.99
99	418	3776.8	2770.83	87.82	34.06	15.62	92.93	357.07	177.07
100	415	3708.1	2845.03	115.7	49.89	10.59	90.76	359.24	179.24
101	218	3676.01	2912.68	58.04	19	14.61	119.65	330.35	150.35
102	475	3802.85	2883.33	85.4	29.95	20.2	140.49	309.51	129.51
103	252	3827.52	2963.76	61.88	20.2	15.89	162.52	287.48	107.48
104	181	3702.4	2992.95	51.16	17.57	13.12	7.08	82.92	82.92
105	231	3536.21	3159.6	61.16	23.26	12.64	92.69	357.31	177.31
106	369	3835.2	3525.2	80.17	30.62	15.34	39.29	50.71	50.71
107	157	3770.79	3446.25	49.34	16.75	11.93	20.24	69.76	69.76
108	127	3677.46	3437.18	46.53	14.78	10.94	52.14	37.86	37.86
109	292	4039.94	3961.45	68.43	22.75	16.34	152.42	297.58	117.58
110	627	4106.88	3794.75	96.05	32.07	24.9	129.92	320.08	140.08
111	181	4253.06	3871.79	54.38	18.84	12.23	117.88	332.12	152.12
112	276	4338.45	3649.99	71.27	20.52	17.12	23.8	66.2	66.2
113	207	3883.17	3557.84	60.72	24.13	10.92	111.8	338.2	158.2
114	268	4113.96	3551.69	63.13	21.7	15.72	73.87	16.13	16.13
115	581	4195	3460.02	92.11	31.47	23.51	86.08	3.92	3.92
116	233	4120.57	3384.2	59.84	18.75	15.82	71.08	18.92	18.92
117	176	4110.91	3398.36	53.34	17.04	13.15	155.84	294.16	114.16
118	212	3882.57	3250	73.3	32.59	8.28	152.04	297.96	117.96
119	121	3889.84	3209.95	45.63	15.81	9.74	106.35	343.65	163.65
120	167	4175.9	3284.94	54.45	17.36	12.25	153.73	296.27	116.27
121	137	3853.93	3105.43	50.35	17.86	9.76	126.93	323.07	143.07
122	178	4003.35	3166.78	56.88	19.67	11.52	166.37	283.63	103.63
123	264	4076.73	3117.5	73.19	26.24	12.81	137.65	312.35	132.35
124	1019	4094.77	3031.77	124.04	44.93	28.88	146.5	303.5	123.5
125	283	4216	3017.67	68.01	24.45	14.74	136.85	313.15	133.15
126	683	4406	2986.91	106.89	38.05	22.85	34.36	55.64	55.64
127	382	4098.11	2895.04	84.94	25.55	19.04	80.07	9.93	9.93
128	291	3988.91	2821.66	66.82	21.52	17.22	120.29	329.71	149.71
129	126	3920.21	2743.38	47.04	17.45	9.19	116.53	333.47	153.47
130	266	4065.95	2819.8	63.19	18.7	18.11	115.05	334.95	154.95
131	725	3996.77	2691.14	103.28	33.22	27.79	60.94	29.06	29.06
132	791	4074.58	2681.69	109.24	35.72	28.19	147.32	302.68	122.68
133	275	4166.25	2697.48	63.81	21.4	16.36	145.25	304.75	124.75
134	269	4151.12	2709.94	71.1	28.95	11.83	6.31	83.69	83.69
135	313	4365.89	2717.64	66.18	21.64	18.41	38.95	51.05	51.05
136	248	4273.64	2652.24	60.96	19.4	16.28	165.16	284.84	104.84
137	250	4321.22	2572.8	64.63	24.16	13.17	103.4	346.6	166.6
138	631	4079.9	2606.81	101.33	40.32	19.92	93.55	356.45	176.45
139	182	4048.02	2540.45	52.54	17.18	13.49	65.25	24.75	24.75
140	151	4060.52	2616.94	49.01	17.34	11.09	147.84	302.16	122.16
141	286	4178.56	2498.72	66.19	22.36	16.29	79.5	10.5	10.5
142	339	4048.07	2475.09	71.14	21.84	19.76	51.58	38.42	38.42
143	177	3892.36	2409.1	58.38	23.25	9.69	81.91	8.09	8.09
144	499	3894.23	2292.2	85.86	27.33	23.25	22.7	67.3	67.3
145	834	4161.42	2301.09	127.15	39.77	26.7	162.82	287.18	107.18
146	501	4373.48	2379.84	103.56	43.01	14.83	81.26	8.74	8.74
147	184	4319.2	2410.27	53.57	17.01	13.77	85.59	4.41	4.41
148	184	4409.26	2268.59	52.5	16.06	14.58	18.78	71.22	71.22
149	209	4297.98	2232.38	58.93	19.87	13.39	56.89	33.11	33.11
150	436	4194.52	2200.57	80.1	28.41	19.54	122.7	327.3	147.3
151	352	4244.73	2158.31	81.94	31.49	14.23	30.34	59.66	59.66
152	943	4262.92	2058.19	117.79	39.77	30.19	74.17	15.83	15.83
153	190	4107.53	2061.68	56.4	20.59	11.75	82.25	7.75	7.75
154	296	3911.73	2132.92	70.7	22.72	16.59	21.77	68.23	68.23
155	175	3906.47	2118	51.51	19.07	11.68	54.16	35.84	35.84
156	275	4046.6	2014.5	64.71	21.41	16.35	39.56	50.44	50.44
157	909	4108.33	1840.98	137.65	52.32	22.12	49.52	40.48	40.48
158	346	4146.91	1837.82	72.56	25.27	17.43	61.02	28.98	28.98
159	228	4194.67	1748.31	61.77	23.66	12.27	141.18	308.82	128.82
160	421	3889.88	1751.65	87.54	31.3	17.13	81.18	8.82	8.82
161	226	4220.75	1675.29	61.04	24.34	11.82	165.59	284.41	104.41
162	224	4194.03	1488.55	57.56	19.32	14.76	159.44	290.56	110.56
163	475	4148.59	1001.26	81.15	26.61	22.73	79.3	10.7	10.7
164	611	4290.04	1061.03	97.94	34.57	22.5	104.04	345.96	165.96
165	307	4322.43	1102.26	65.91	20.91	18.69	30.9	59.1	59.1
166	346	3937.23	1085.41	101.23	44.77	9.84	72.81	17.19	17.19
167	602	4006.34	877.61	94.14	31.68	24.19	69.53	20.47	20.47
168	991	4245.78	822.2	121.57	44.29	28.49	138.27	311.73	131.73
169	339	4338.84	933.9	70.07	21.76	19.83	43.43	46.57	46.57
170	707	3979.95	728.01	99.8	31.49	28.59	29.74	60.26	60.26
171	272	4363.29	660	70.31	28.66	12.08	6.04	83.96	83.96
172	156	4316.95	781.29	54.37	21.14	9.4	27.72	62.28	62.28
173	1456	3980.37	108.82	150.12	57.16	32.43	57.85	32.15	32.15
174	172	4146.84	200.66	53.05	20.48	10.69	23.92	66.08	66.08
175	172	4305.65	108.19	49.83	16.46	13.31	24.35	65.65	65.65
176	304	3935.85	206.61	74.96	27.78	13.93	73.61	16.39	16.39
177	142	4272.7	382.45	54.98	18.51	9.77	154.91	295.09	115.09
178	231	4442.17	46.83	63.54	23.3	12.62	43.52	46.48	46.48
179	280	4530.56	148.46	65.06	21.15	16.85	106.14	343.86	163.86
180	164	4537.9	169.17	52.65	17.85	11.7	60.66	29.34	29.34
181	373	4459.77	268.96	91.6	33.8	14.05	131.79	318.21	138.21
182	257	4662.6	715.97	67.05	25.28	12.94	108.62	341.38	161.38
183	229	4714.74	832.59	62.44	20.02	14.56	156.39	293.61	113.61
184	232	4569.05	932.63	68.78	26.61	11.1	121.68	328.32	148.32
185	112	4665.61	1094.54	42.49	12.62	11.3	165.88	284.12	104.12
186	806	4495.09	1206.22	114.15	39.33	26.1	46.4	43.6	43.6
187	342	4504.39	1240.51	75.14	27.17	16.03	135.16	314.84	134.84
188	783	4744.69	1592.28	107.21	37.52	26.57	88.66	1.34	1.34
189	221	4425.77	1723.02	57.18	18.55	15.17	45.81	44.19	44.19
190	163	4385.98	1752.19	52.24	15.63	13.28	85.73	4.27	4.27
191	178	4549.73	1859.83	53.5	17.85	12.7	22.34	67.66	67.66
192	409	4439	2309.49	83.02	30.73	16.94	104.98	345.02	165.02
193	274	4748.21	2320.6	67.69	22.19	15.72	103.1	346.9	166.9
194	246	4583.46	2338.96	59.8	20.02	15.65	156.04	293.96	113.96
195	123	4766.14	2483.62	50.73	19.38	8.08	52.78	37.22	37.22
196	237	4733.18	2581.29	61.93	21.98	13.73	85.64	4.36	4.36
197	286	4757.8	2590.87	66.33	20.19	18.04	138.32	311.68	131.68
198	392	4530.55	2697.64	75.59	26	19.2	9.89	80.11	80.11
199	206	4686.07	2735.99	56.75	18.41	14.25	20.25	69.75	69.75
200	191	4692.55	2788.9	54.82	20.49	11.87	113.09	336.91	156.91
201	328	4680.07	2827.96	71.49	26.11	16	5.65	84.35	84.35
202	234	4699.91	2835.83	64.22	22.61	13.18	165.79	284.21	104.21
203	270	4621.52	2921.11	71.88	24.06	14.29	17.93	72.07	72.07
204	273	4685.49	3139.5	68.43	20.03	17.36	51.42	38.58	38.58
205	291	4806.55	3347.3	67.46	22.89	16.18	123.57	326.43	146.43
206	332	4479.05	3583.88	71.4	23.24	18.19	89.68	0.32	0.32
207	299	4455.42	3692.14	68.36	21.23	17.93	54.68	35.32	35.32
208	214	4659.41	3661.25	57.1	19.94	13.67	107.33	342.67	162.67
209	885	4665.58	3772.44	126.99	37.78	29.82	137.73	312.27	132.27
210	168	4825.48	3753.06	56.49	21.7	9.86	74.46	15.54	15.54
211	475	4796.05	3849.52	83.9	28.44	21.27	73.92	16.08	16.08
212	1081	4743.6	3931.78	135.62	43.85	31.39	59.16	30.84	30.84
213	391	4861.65	3904	76.49	24.42	20.39	123.35	326.65	146.65
214	278	4494.01	3871.73	70.72	22.4	15.8	75.88	14.12	14.12
215	316	4540.06	3942.96	75.41	24.18	16.64	69.04	20.96	20.96
216	110	4552.91	3683.31	43	13.64	10.27	68.03	21.97	21.97
217	200	4894.4	3781.76	56.28	19.5	13.06	83.61	6.39	6.39
218	241	4989.54	3890.58	59.76	22.07	13.9	51.95	38.05	38.05
219	113	4984.75	3733.14	49.65	18.62	7.73	107.9	342.1	162.1
220	146	4894.03	3573.68	50.82	18.44	10.08	60.56	29.44	29.44
221	225	5031.28	3570.03	68.29	23.67	12.1	78.98	11.02	11.02
222	152	5047.92	3516.96	55.98	22.03	8.79	95.65	354.35	174.35
223	313	4879.3	3476.48	68.88	24.68	16.15	21.64	68.36	68.36
224	107	5257.69	2960.4	45.4	17.66	7.71	82.73	7.27	7.27
225	102	5255.57	2978.8	46.44	18.76	6.92	91.06	358.94	178.94
226	388	4952.35	2748.89	75.88	24.71	19.99	49.04	40.96	40.96
227	271	4886.08	2684.73	68.24	22.35	15.44	45.11	44.89	44.89
228	184	5116.96	2613.68	58.25	19.38	12.09	74.74	15.26	15.26
229	283	5068.67	2407.46	66.02	20.7	17.41	111.46	338.54	158.54
230	197	4953.34	2220.9	54.73	18.94	13.24	95.24	354.76	174.76

## Sheet: R3
R3:
Facing:	NE
Slope:	0
Lat:	28.3116
Long:	-16.8658
Notes:	Along central, well-exposed section of segment S4.
Width:	1869
Height:	2493
A_corr:	2	deg	(used to make dyke margin vertical within image)
Scale:	5.92	px	(number of pixels in 1 mm)
Centre:	900	px	(in the corrected, rotated image)
N sample:	337		(left of centre)
S sample:	319		(right of centre)
RAW IMAGE J DATA [px]:								CORR. ANGLES:		NORTH		SOUTH			ROSE DIAGRAMS			For figures:
No.	Area	X	Y	Perim.	Maj.	Min.	Angle	H -> V	0-180	X	Angle	X	Angle		A	North	South	North			South				NORTH:
1	237	965.23	65.28	63.56	21.75	13.87	113.28	336.72	156.72	87.26	165.99	900.07	0.95		0	39	47	39		62	47		39
2	42	957.52	139.4	29.44	11.2	4.78	68.52	21.48	21.48	144.91	151.82	903.22	65.82		15	25	41	39	25		47	41
3	113	957.28	120.29	43.19	12.95	11.11	78.75	11.25	11.25	161.54	54.18	903.26	156.25		30	19	27		25	19		41	27
4	107	1015.47	78.05	44.08	17.65	7.72	111.27	338.73	158.73	171.71	73.25	904.32	162.01		45	17	28	17		19	28		27
5	102	904.78	133.96	43.84	16.58	7.83	78.46	11.54	11.54	174.6	176.86	904.78	11.54		60	9	29	17	9		28	29
6	360	1034.11	77.96	81.15	26.75	17.14	126.84	323.16	143.16	187.24	39.67	907.17	77.72		75	23	13		9	23		29	13
7	104	1077.06	84.61	45.28	17.14	7.73	93.7	356.3	176.3	189.71	168.6	914.55	115.94		90	26	16	26		23	16		13
8	63	1066.15	105.98	31.14	11.61	6.91	53.69	36.31	36.31	190.54	64.29	918.57	162.71		105	21	20	26	21		16	20
9	77	1041.34	139.81	33.79	10.88	9.01	168.41	281.59	101.59	195.75	33.82	919.7	155.09		120	25	9		21	25		20	9
10	409	1005.03	156.84	78.77	28.04	18.57	130.07	319.93	139.93	196.74	7.65	919.92	22.33		135	38	19	38		25	19		9
11	788	1045.14	175.96	120.54	41.66	24.08	66.48	23.52	23.52	197.21	29.37	923.06	158.13		150	33	31	38	38		19	31
12	91	1075.79	178.74	37.24	11.28	10.27	77.82	12.18	12.18	197.91	24.99	928.17	63.64		165	62	39		38	62		31	39
13	68	951.12	161.19	33	11.74	7.38	111.08	338.92	158.92	203.71	16.47	930.7	52.28		180	39	47	39	0	62	47	0	39
14	147	1136.17	44.64	58.13	24.65	7.59	97.56	352.44	172.44	225.06	6.65	940.73	169.89		195	25	41	39	25	0	47	41	0
15	132	1197.78	69.73	48.29	13.75	12.22	42.88	47.12	47.12	226.31	35.35	944.29	48.99		210	19	27	0	25	19	0	41	27		SOUTH:
16	327	1180.66	92.17	69.51	22.02	18.91	5.95	84.05	84.05	226.82	149.91	948.4	110.26		225	17	28	17	0	19	28	0	27
17	57	1227.69	81.94	28.83	9.69	7.49	159.04	290.96	110.96	228.31	173.46	948.71	53.05		240	9	29	17	9	0	28	29	0
18	167	1250.14	89.85	52.19	17.3	12.29	84.26	5.74	5.74	230.95	160.81	949.59	17.73		255	23	13	0	9	23	0	29	13
19	422	1238.52	122.99	79.55	28.68	18.74	60.95	29.05	29.05	235.14	10.39	951.12	158.92		270	26	16	26	0	23	16	0	13
20	131	1185.68	141.03	49.59	16.13	10.34	80.64	9.36	9.36	239.99	158.14	952.29	149.55		285	21	20	26	21	0	16	20	0
21	242	1207.98	184.52	60.83	19.37	15.91	71.88	18.12	18.12	248.4	178.95	952.69	73.65		300	25	9	0	21	25	0	20	9
22	203	1163.78	222.02	58.55	22.71	11.38	27.61	62.39	62.39	248.46	16.92	957.22	23.33		315	38	19	38	0	25	19	0	9
23	115	1225.5	197.84	42.67	12.76	11.47	40.16	49.84	49.84	248.74	77.24	957.28	11.25		330	33	31	38	38	0	19	31	0
24	285	1288.55	85.23	69.69	26.39	13.75	75.56	14.44	14.44	253.58	89.5	957.52	21.48		345	62	39	0	38	62	0	31	39
25	190	1342.35	79.52	54.85	17.62	13.73	36.34	53.66	53.66	254.51	141.56	961.33	27.2		Sum	337	319
26	62	1389.16	71.6	33.37	9.03	8.74	82.29	7.71	7.71	255.56	120.35	963.09	176.96
27	49	1389.79	153.7	32.71	12.45	5.01	85.73	4.27	4.27	257.63	101.3	965.23	156.72
28	110	1309.97	185.01	39.7	12.43	11.26	126.29	323.71	143.71	260.69	158.36	968.5	55.57
29	61	1402.32	184.93	30.92	10.96	7.09	72.63	17.37	17.37	263.23	163.74	968.57	151.98
30	117	1439.81	168.12	42.6	14.77	10.08	22.66	67.34	67.34	265.56	65.54	975.6	69.89
31	81	1447.49	179.55	34.08	11.28	9.14	5.11	84.89	84.89	268.08	146.43	978.57	27.51
32	70	1438.23	180.74	32.68	12.07	7.39	136.45	313.55	133.55	275.32	152.25	979.64	18.9
33	214	1544.67	169.42	58.5	18.54	14.7	163.44	286.56	106.56	276.25	157.38	980.38	140.27
34	127	1590.44	147.7	44.46	15.23	10.61	93.88	356.12	176.12	280.64	140.02	981.39	12.92
35	50	1603.56	113.3	30.53	10.96	5.81	83.56	6.44	6.44	284.06	86.05	981.95	30.37
36	87	1606.6	125.78	39.2	14.91	7.43	102.27	347.73	167.73	289.83	130.31	985.9	175.08
37	332	1612.74	214.14	77.95	29.61	14.28	93.28	356.72	176.72	290.75	18.54	987.24	113.42
38	58	1551.98	220.05	32.96	12.93	5.71	94.55	355.45	175.45	290.75	27.64	990.7	12.85
39	363	1688.91	117.68	81.9	26.7	17.31	155.72	294.28	114.28	291.42	102.8	990.73	128.53
40	76	1702.49	138.84	37.37	11.35	8.52	108.79	341.21	161.21	292.87	90.03	993.45	149.59
41	111	1741	186.24	44.75	15.52	9.11	144.45	305.55	125.55	293.8	155.61	996.56	23.22
42	30	1666.7	182.2	24.82	10.07	3.79	84.83	5.17	5.17	295.54	39.14	999.48	106.73
43	284	1824.88	163.89	83.8	30.45	11.87	45.53	44.47	44.47	303.46	48.47	1000.25	2.1
44	22	1755	170.5	26.45	12.41	2.26	90	0	0	306.69	171.4	1005.03	139.93
45	108	1710.37	168.76	42.13	16.19	8.49	164.4	285.6	105.6	308.93	117.47	1009.09	6.3
46	228	1769.86	258.08	59.22	20.25	14.34	9.43	80.57	80.57	309.31	135.16	1010.32	32.32
47	63	1740.18	289.2	30.26	10.35	7.75	119.2	330.8	150.8	309.43	21.87	1015.47	158.73
48	196	1627.47	326.54	54.85	18.31	13.63	97.79	352.21	172.21	309.62	164.88	1015.86	13.84
49	67	1709.29	316.13	32.21	9.73	8.77	147.15	302.85	122.85	316.25	177.54	1017.3	104
50	120	1744.2	351.1	42.04	14.12	10.82	150.58	299.42	119.42	317.16	122.44	1018.39	139.67
51	153	1754.29	365.39	48.42	15.96	12.2	179.53	270.47	90.47	321.42	16	1018.48	96.63
52	105	1800.4	377.97	40.78	14.73	9.07	155.93	294.07	114.07	321.96	168.02	1018.56	163.81
53	36	1751	330.17	24.13	7.91	5.79	128.78	321.22	141.22	322.51	172.48	1034.11	143.16
54	31	1677.47	322.4	27.83	11.62	3.4	40.14	49.86	49.86	322.55	156	1034.13	142.49
55	305	1576.38	300.1	78.23	26.31	14.76	82.03	7.97	7.97	324.4	148.2	1037.05	110.03
56	189	1546.73	256.44	59.35	16.69	14.42	67.99	22.01	22.01	326.04	40.51	1037.83	44.33
57	111	1513.81	216.03	40.71	12.98	10.89	98.4	351.6	171.6	326.34	169.17	1038.35	143.01
58	150	1521.33	309.88	48.79	15.55	12.29	86.96	3.04	3.04	329.14	174.94	1041.34	101.59
59	93	1471.7	259.25	41.75	15.88	7.46	133.69	316.31	136.31	330.13	166.94	1043.76	20.95
60	43	1406.27	198.62	27.79	10.23	5.35	96.79	353.21	173.21	330.17	173.04	1044.57	105.69
61	56	1353.59	245.88	28.89	9	7.92	25	65	65	336.65	150.01	1045.14	23.52
62	50	1141.96	292.22	26.83	8.74	7.28	60.67	29.33	29.33	341.41	149.16	1045.42	159.05
63	67	1066.92	281.66	33.48	10.63	8.03	178.08	271.92	91.92	341.89	4.04	1045.44	154.43
64	122	1143.45	399.59	42.51	12.9	12.04	101.75	348.25	168.25	347.33	87.25	1047.21	103.01
65	89	1151.63	433.46	37.19	12.07	9.39	85.13	4.87	4.87	350.44	156.18	1048.07	131.43
66	105	1075	378.96	40.48	13.97	9.57	108.7	341.3	161.3	350.56	101.66	1049.4	178.04
67	110	990.73	338.14	44.58	16.02	8.74	141.47	308.53	128.53	352.97	150.15	1051.11	94.38
68	167	1000.25	222.27	58.33	21.17	10.04	87.9	2.1	2.1	354.9	145.34	1057.08	31.06
69	855	834.36	301.28	113.91	41.89	25.99	91.91	358.09	178.09	359.68	163.44	1059.71	162.47
70	109	800.13	342.71	42.32	14.18	9.79	132.72	317.28	137.28	369.13	178.38	1066.15	36.31
71	115	868.12	360.22	40.52	13.82	10.59	145.99	304.01	124.01	372.22	176.31	1066.92	91.92
72	39	865.65	369.45	27.27	8.06	6.16	130.13	319.87	139.87	374.88	167.92	1075	161.3
73	142	821.2	403.91	46.09	14.66	12.33	88.14	1.86	1.86	378.19	154.48	1075.66	70.92
74	51	831.52	388.68	30.78	11.02	5.89	82.96	7.04	7.04	380.25	101.87	1075.69	159.01
75	42	847.17	383.95	26.22	8.86	6.03	80.41	9.59	9.59	380.76	12.52	1075.79	12.18
76	117	746.04	364.36	50.6	19.13	7.79	92.56	357.44	177.44	386.46	163.36	1077.06	176.3
77	416	746.16	394.64	83.02	31.68	16.72	111.55	338.45	158.45	387.84	56.78	1077.48	85.73
78	183	784.14	422.96	53.73	19.83	11.75	126.53	323.47	143.47	389.42	2.2	1080.22	176.88
79	119	813.16	430.56	52.31	19.12	7.92	84.17	5.83	5.83	391.19	80.12	1090.16	50.34
80	193	830.33	459.49	58.5	17.09	14.37	86.43	3.57	3.57	396.71	175.07	1093.83	171.6
81	131	797.58	478.82	49.96	17.59	9.48	117.13	332.87	152.87	405.06	167.53	1094.06	77.33
82	394	702.68	456.18	86.07	25.37	19.78	141.14	308.86	128.86	410.06	54.87	1097.9	169.98
83	682	589.48	449.13	99.99	33.89	25.62	90.6	359.4	179.4	413.64	172.4	1102.79	143.3
84	109	642.57	480.13	44	15.41	9.01	99.35	350.65	170.65	413.88	85	1102.87	36.23
85	78	578.81	489.78	37.49	12.21	8.13	77.05	12.95	12.95	421.09	173.53	1104.32	113.1
86	391	578.44	541.89	79.31	29.98	16.61	96.87	353.13	173.13	424.74	7.07	1106.1	33.6
87	198	612.9	555.35	60.96	25.31	9.96	93.66	356.34	176.34	425.09	27.13	1107.83	25.11
88	149	549.1	559.18	47.25	16.49	11.5	143.39	306.61	126.61	425.31	17.78	1108.54	165.96
89	109	640.62	573.13	40.19	12.68	10.94	151.77	298.23	118.23	425.68	93.5	1114.96	18.12
90	71	641.61	587.68	32.83	11.21	8.06	4.48	85.52	85.52	427.91	13.38	1121.74	172.76
91	74	552.35	595.51	34.33	10.86	8.68	132.81	317.19	137.19	442.32	143.35	1123.95	108.74
92	553	525.12	629.62	91.88	30.56	23.04	94.56	355.44	175.44	443.59	172.13	1126.03	8.02
93	114	478.98	634.62	41.59	13.28	10.93	10.74	79.26	79.26	444.26	166.03	1127.49	135.74
94	551	523.54	666.8	89.89	31.13	22.54	87.26	2.74	2.74	445.53	144.59	1128.68	39.42
95	79	465.06	659.85	37.09	12.47	8.07	71.55	18.45	18.45	446.08	94.52	1132.77	57.7
96	208	608.96	625.02	60.37	23.83	11.11	84.82	5.18	5.18	447.6	5.53	1136.17	172.44
97	79	645.78	613.8	37.41	10.92	9.21	122.16	327.84	147.84	449.68	175.13	1139.45	129.51
98	71	670.96	602.42	35.15	12.17	7.43	47.28	42.72	42.72	451.9	178.27	1140.11	171.25
99	256	669.69	636.79	61.09	21.57	15.11	146.48	303.52	123.52	454.71	5.48	1141.96	29.33
100	83	678.34	563.77	44.94	18.95	5.58	165.51	284.49	104.49	457.38	174.1	1143.45	168.25
101	273	743.82	566.5	66.29	22.15	15.69	170.37	279.63	99.63	458.29	125.91	1143.54	73.45
102	168	737.73	653.76	54.85	16.62	12.87	92.35	357.65	177.65	461.56	91.02	1144.42	167.17
103	404	799.99	609.94	87.75	26.56	19.37	123.11	326.89	146.89	461.57	141.25	1145.92	97.67
104	120	808.45	568.33	47.67	19.58	7.8	0.35	89.65	89.65	462.22	128.23	1151.63	4.87
105	163	850.28	526.44	53.43	20.84	9.96	103.22	346.78	166.78	462.96	58.3	1154.6	68.89
106	101	899.97	540.79	41.33	14.66	8.77	82.5	7.5	7.5	465.06	18.45	1163.78	62.39
107	241	895.09	432.2	60.52	21.33	14.38	108.29	341.71	161.71	467.02	129.51	1164.94	28.27
108	367	1205.31	412.72	72.06	22.5	20.77	66.48	23.52	23.52	468.4	28.55	1164.97	113.25
109	269	1182.17	467.31	67.54	21.4	16.01	17.14	72.86	72.86	470.47	141.64	1171.5	94.56
110	193	1212.6	496.26	58.06	18.02	13.63	113.83	336.17	156.17	470.74	85.13	1171.95	160.66
111	76	1260.39	512.79	35.62	11.59	8.35	52.07	37.93	37.93	473.28	169.36	1172.65	32
112	97	1297.23	565.4	37.64	12.04	10.25	161.51	288.49	108.49	474.48	160.99	1178.63	106.96
113	86	1241.77	586.35	35.74	10.95	10	68.07	21.93	21.93	476.31	16.36	1180.66	84.05
114	214	1233.58	620.6	57.39	19.46	14	77.39	12.61	12.61	478.98	79.26	1182.17	72.86
115	323	1208.78	682.83	73.72	21	19.58	129.97	320.03	140.03	479.27	78.87	1185.68	9.36
116	50	1241.72	747.98	28.58	9.4	6.78	110.71	339.29	159.29	482.15	6.67	1186.64	4.14
117	122	1245.16	768.45	42.31	14.64	10.61	81.05	8.95	8.95	483.29	124.19	1187	61.73
118	202	1139.45	653.39	59.49	24.46	10.51	140.49	309.51	129.51	483.64	49.29	1188.2	154.24
119	136	1143.54	669.17	49.9	14.74	11.75	16.55	73.45	73.45	484.42	37.18	1197.78	47.12
120	96	1077.48	649.58	41.76	15.67	7.8	4.27	85.73	85.73	487.23	177.51	1205.31	23.52
121	88	1044.57	607.35	36.78	11.52	9.72	164.31	285.69	105.69	487.46	23.53	1207.98	18.12
122	101	1059.71	714.1	40.27	13.47	9.55	107.53	342.47	162.47	488.4	155.49	1208.78	140.03
123	105	949.59	668.25	39.81	12.07	11.08	72.27	17.73	17.73	488.48	173.34	1209.36	102.79
124	88	904.32	704.6	45.23	19.86	5.64	107.99	342.01	162.01	488.7	93.19	1212.6	156.17
125	528	819.88	699.49	100.11	38.98	17.25	101.35	348.65	168.65	489.51	84.56	1216.64	67.72
126	165	800.58	685.31	50.97	17.27	12.17	93.31	356.69	176.69	490.11	161.06	1222.75	7.16
127	95	768.94	695.29	43.8	15.78	7.67	57.33	32.67	32.67	490.28	143.01	1225.5	49.84
128	64	804.17	728.72	30.54	9.69	8.41	99.48	350.52	170.52	490.78	18.71	1227.32	55.16
129	67	782.86	733.44	32.68	10.94	7.8	66.83	23.17	23.17	493.23	140.9	1227.69	110.96
130	89	672.22	680.34	36.38	11.78	9.62	42.62	47.38	47.38	500.33	136.92	1229.16	12.91
131	43	660.36	680.94	26.01	8.7	6.29	125.87	324.13	144.13	501.01	33.05	1233.58	12.61
132	78	677.41	700.96	33.63	12.29	8.08	159.81	290.19	110.19	501.52	5.64	1238.52	29.05
133	109	677.95	709.81	42.56	15.54	8.93	171.26	278.74	98.74	501.92	167.75	1241.72	159.29
134	146	805.26	789.02	51.55	17.99	10.33	92.58	357.42	177.42	504.2	127.2	1241.77	21.93
135	69	761.27	787.22	34.77	12.1	7.26	123.84	326.16	146.16	504.38	137.94	1245.16	8.95
136	666	589.69	725.48	106.67	37.16	22.82	135.8	314.2	134.2	504.66	169.72	1250.14	5.74
137	355	558.72	709.09	71.03	22.99	19.66	178.07	271.93	91.93	505.08	177.76	1251.11	50.28
138	68	558.1	682.56	32.62	9.4	9.21	63.24	26.76	26.76	515.63	91.16	1257.28	35.53
139	76	536.87	734.08	34.92	11.81	8.19	102.54	347.46	167.46	516.48	15.94	1259.87	17.69
140	92	522.45	754.33	40.28	14.4	8.13	139.8	310.2	130.2	517.46	55.1	1260.39	37.93
141	313	413.88	709.96	77.08	21.43	18.59	5	85	85	517.69	94.79	1261.45	60.75
142	167	458.29	701.52	52.5	18.26	11.64	144.09	305.91	125.91	517.77	101.67	1267.14	179.14
143	99	445.53	711.8	37.63	12.66	9.96	125.41	324.59	144.59	522.45	130.2	1276.49	153.22
144	122	387.84	755.62	41.98	14.07	11.04	33.22	56.78	56.78	523.54	2.74	1287.31	20.28
145	87	326.04	771.17	37.99	12.23	9.06	49.49	40.51	40.51	524.19	66.5	1288.55	14.44
146	76	330.13	814.72	36.91	11.83	8.18	103.06	346.94	166.94	525.12	175.44	1296.4	166.44
147	101	268.08	832.86	37.78	12.84	10.02	123.57	326.43	146.43	529.35	118.97	1297.08	44.31
148	77	226.82	897.76	33.79	11.82	8.3	120.09	329.91	149.91	530.31	51.13	1297.23	108.49
149	93	248.74	961.78	36.42	12.43	9.52	12.76	77.24	77.24	530.36	149.82	1297.28	156.24
150	93	275.32	956.73	46.45	20.11	5.89	117.75	332.25	152.25	531.32	148.64	1300.16	109.18
151	250	326.34	953.51	61.75	21.94	14.51	100.83	349.17	169.17	532.31	178.71	1305.52	155.4
152	60	309.43	973.88	31.31	10.09	7.57	68.13	21.87	21.87	534.55	36.18	1305.55	110.94
153	225	255.56	1001.5	62.96	24.56	11.66	149.65	300.35	120.35	534.66	176.32	1307.94	68.67
154	258	336.65	1016.34	76.61	29.52	11.13	119.99	330.01	150.01	536.87	167.46	1309.97	143.71
155	252	444.26	961.59	72.15	29.53	10.86	103.97	346.03	166.03	539.51	112.65	1313.73	46.51
156	88	490.11	912.05	38.41	13.78	8.13	108.94	341.06	161.06	546.08	14.03	1313.94	176.89
157	87	504.2	925.21	37.08	11.62	9.53	142.8	307.2	127.2	549.1	126.61	1316.46	153.68
158	101	515.63	908.76	41.14	15.07	8.53	178.84	271.16	91.16	551.96	13.91	1318.15	103.18
159	322	534.66	939.52	84.21	33.42	12.27	93.68	356.32	176.32	552.35	137.19	1319.41	149.31
160	152	483.29	810.76	47.86	15.59	12.42	145.81	304.19	124.19	556.07	0.17	1320.56	37.58
161	77	447.6	830.18	36.38	12.26	8	84.47	5.53	5.53	558.1	26.76	1328.9	28.28
162	121	467.02	852.19	41.92	15.59	9.88	140.49	309.51	129.51	558.72	91.93	1329.9	3.4
163	127	529.35	792.56	45.29	15.84	10.21	151.03	298.97	118.97	560.79	140.86	1336.52	165.23
164	140	531.32	837.39	46.91	15.3	11.65	121.36	328.64	148.64	566.79	110.9	1342.35	53.66
165	243	604.83	837.21	59.03	18.11	17.09	89.66	0.34	0.34	567.31	64.61	1346.69	11.61
166	311	569.54	876.33	67.22	24.41	16.22	97.06	352.94	172.94	568.57	19.36	1348.74	11.24
167	224	581.99	898.78	59.11	20.05	14.23	158.29	291.71	111.71	569.54	172.94	1353.59	65
168	80	593.48	943.41	36.43	13.57	7.51	137.41	312.59	132.59	570.15	173.07	1354.58	123.55
169	268	614.64	938.94	63.46	21.54	15.84	177.42	272.58	92.58	573.94	168.85	1369.32	1.61
170	170	618.21	971.04	57.66	21.42	10.1	85.14	4.86	4.86	574.3	177.88	1387.39	4.18
171	54	662.72	955.04	29.52	10.72	6.41	3	87	87	576.64	2.13	1389.16	7.71
172	73	705.49	914.68	38.29	14.03	6.62	103.89	346.11	166.11	578.33	175.22	1389.79	4.27
173	99	754.06	844.48	40.3	14.78	8.53	10.8	79.2	79.2	578.44	173.13	1402.32	17.37
174	71	732.23	860.64	33.82	11.67	7.75	148.62	301.38	121.38	578.81	12.95	1403.09	14.24
175	60	702.92	854.7	30.07	9.74	7.84	14.93	75.07	75.07	579.01	94.26	1406.27	173.21
176	331	733.57	784.9	76.75	21.68	19.44	45.79	44.21	44.21	580.21	2.46	1423.03	8.38
177	101	801.23	876.8	41.52	14.27	9.01	51.67	38.33	38.33	580.22	49.82	1430.43	30.25
178	67	1015.86	843.84	31.95	10.59	8.05	76.16	13.84	13.84	581.99	111.71	1432.85	54.43
179	158	1048.07	843.41	49.77	17.06	11.79	138.57	311.43	131.43	583.46	77.73	1438.23	133.55
180	127	1126.03	897.11	42.91	14.34	11.28	81.98	8.02	8.02	583.69	82.97	1439.81	67.34
181	261	1227.32	854.96	60.8	19	17.49	34.84	55.16	55.16	584.42	5.62	1439.82	23.92
182	358	1369.32	846.54	79.5	24.21	18.83	88.39	1.61	1.61	585.02	147.32	1442.04	171.53
183	209	1432.85	838.9	66.1	21.09	12.62	35.57	54.43	54.43	589.48	179.4	1447.49	84.89
184	210	1473.98	924.47	58.99	17.19	15.56	119.07	330.93	150.93	589.69	134.2	1454.8	164.77
185	230	1498.28	744.57	61.57	19.67	14.89	24.93	65.07	65.07	593.09	160.12	1459.93	20.82
186	115	1642.14	833.62	45.63	17.91	8.18	14.2	75.8	75.8	593.24	7.63	1463.76	170.13
187	63	1618.82	798.44	30.74	10.22	7.85	22.91	67.09	67.09	593.48	132.59	1471.7	136.31
188	179	1644.27	782.92	51.24	17.42	13.08	90.26	359.74	179.74	596.55	26.76	1473.98	150.93
189	142	1678.29	778.86	44.5	14.06	12.86	33.66	56.34	56.34	596.64	145.14	1480.29	174.17
190	120	1640.51	690.81	44.93	15.44	9.89	82.72	7.28	7.28	599.44	49.61	1490.23	2.45
191	17	1649.56	703.97	20.37	8.69	2.49	101.21	348.79	168.79	604.07	164.5	1498.28	65.07
192	63	1639.6	758.12	34.19	9.72	8.26	0.8	89.2	89.2	604.83	0.34	1507.16	170.18
193	101	1667.25	706.34	39.67	14.21	9.05	122.61	327.39	147.39	608.96	5.18	1511.79	71.1
194	118	1665.42	724.14	43.66	15.45	9.72	75.9	14.1	14.1	611.61	109.38	1513.19	70.22
195	240	1690.02	680.54	59.13	18.57	16.46	119.25	330.75	150.75	612.9	176.34	1513.81	171.6
196	68	1681.37	656.66	32.35	10.08	8.59	58.67	31.33	31.33	614.64	92.58	1517.75	65.7
197	136	1684.98	704.95	46.47	16.72	10.35	121.31	328.69	148.69	618.21	4.86	1521.33	3.04
198	206	1699.82	703.33	64.6	23.72	11.06	113.31	336.69	156.69	620.3	140.59	1535.43	156.82
199	501	1742.75	734.75	88.75	33.77	18.89	61.5	28.5	28.5	632.35	111.53	1535.84	17.53
200	89	1713.16	807.96	38.06	13.9	8.15	170.69	279.31	99.31	633.6	50.09	1544.67	106.56
201	58	1718.57	740.67	35.44	12.33	5.99	69.09	20.91	20.91	634.64	131.85	1546.73	22.01
202	69	1761.72	716.79	32.66	11.1	7.92	68.54	21.46	21.46	635.46	172.53	1551.98	175.45
203	54	1800.43	685.85	31.75	12.91	5.33	74.24	15.76	15.76	639.06	169.43	1555.17	80.28
204	109	1821.04	694.57	41.06	14.3	9.71	63.88	26.12	26.12	640.41	108.79	1557.38	9.13
205	137	1721.23	584.89	49.16	19.2	9.09	104.99	345.01	165.01	640.62	118.23	1565.43	100.24
206	39	1710.27	625.73	24.76	7.59	6.54	27.68	62.32	62.32	641.61	85.52	1567.7	48.74
207	282	1721.04	543.98	69.34	25.36	14.16	93.33	356.67	176.67	642.57	170.65	1568.34	30.65
208	218	1692.8	437.87	61.26	23.91	11.61	71.1	18.9	18.9	645.26	96.25	1571.35	15.95
209	362	1713.76	425.6	74.44	25.73	17.91	79.21	10.79	10.79	645.78	147.84	1573.22	178.47
210	123	1740.73	448.3	43.07	14.91	10.51	31.98	58.02	58.02	647.16	117.78	1575.02	55.38
211	71	1769.26	456.13	31.36	10.18	8.88	174.48	275.52	95.52	652.35	51.29	1576.38	7.97
212	167	1839.52	517.02	51.81	19.11	11.13	99.24	350.76	170.76	657.4	43.68	1583.37	179.74
213	91	1776.34	492.45	36.66	11.44	10.12	102.09	347.91	167.91	659.48	3.02	1590.44	176.12
214	66	1760.2	502.29	32.25	10.36	8.11	58.13	31.87	31.87	660.36	144.13	1594.07	44.14
215	230	1836.72	554.06	56.07	19.08	15.35	47.44	42.56	42.56	662.72	87	1594.84	60.6
216	143	1833.4	845.05	47.18	16.34	11.14	89.94	0.06	0.06	665.37	36.09	1599.84	167.95
217	155	1812.09	876.89	48.34	16.65	11.86	59.17	30.83	30.83	665.8	117.11	1603.56	6.44
218	124	1836.2	896.27	47.35	17.32	9.11	45.26	44.74	44.74	666.79	117.72	1606.6	167.73
219	617	1662.61	885.68	94.81	30.64	25.64	49.4	40.6	40.6	668.75	86.16	1608.49	53.38
220	136	1684.06	916.2	53.72	23.12	7.49	83.24	6.76	6.76	669.49	104.37	1612.74	176.72
221	366	1681.48	1078.64	77.87	29.09	16.02	35.88	54.12	54.12	669.69	123.52	1616.79	18.3
222	254	1798.83	1069.19	65.02	25	12.94	178.27	271.73	91.73	670.96	42.72	1617.72	52.16
223	359	1805.17	1083.22	74.05	27.34	16.72	41.77	48.23	48.23	671.97	109.87	1618.82	67.09
224	93	1828.51	1085.47	39.52	15.23	7.78	1.78	88.22	88.22	672.22	47.38	1622.22	20.41
225	88	1796.5	1042.24	38	14.34	7.81	17.31	72.69	72.69	672.48	122.62	1627.47	172.21
226	173	1833.55	1124.66	51.12	16.97	12.98	36.09	53.91	53.91	672.53	93.81	1634.31	5.12
227	425	1805.25	1152.56	78.79	27.28	19.83	24.56	65.44	65.44	673.68	142.32	1635.92	72.64
228	135	1769.93	1180.56	49.32	16.79	10.24	88.38	1.62	1.62	676.41	91.47	1639.6	89.2
229	207	1700.97	1163.42	61.29	19.06	13.83	32.13	57.87	57.87	677.41	110.19	1640.51	7.28
230	90	1826.04	1200.84	40.05	16.63	6.89	3.97	86.03	86.03	677.95	98.74	1642.14	75.8
231	147	1622.22	1170.57	51.05	18.52	10.1	69.59	20.41	20.41	678.34	104.49	1644.27	179.74
232	105	1568.34	1140.56	40.91	13.08	10.22	59.35	30.65	30.65	683.91	138.52	1647.31	35.13
233	191	1511.79	1081.71	52.38	17.11	14.22	18.9	71.1	71.1	684.29	128.88	1649.56	168.79
234	754	1463.76	887.09	109.56	32.92	29.16	99.87	350.13	170.13	685.13	171.79	1653.45	128.85
235	626	1517.75	803.96	97.9	36.23	22	24.3	65.7	65.7	686.58	2.41	1660.97	149.98
236	449	1535.43	847.14	85.17	25.3	22.59	113.18	336.82	156.82	694.45	168.83	1662.1	58.8
237	136	1723.83	1426.66	45.23	14.62	11.85	160.22	289.78	109.78	702.68	128.86	1662.61	40.6
238	162	1742.97	1412.8	53.14	17.64	11.7	113.04	336.96	156.96	702.86	148.97	1665.42	14.1
239	135	1774.88	1453.08	48.73	19.06	9.02	13.71	76.29	76.29	702.92	75.07	1666.7	5.17
240	214	1766.71	1482.2	64.1	24.48	11.13	27.73	62.27	62.27	704.62	115.47	1667.25	147.39
241	107	1840.35	1488.74	43.33	16.78	8.12	68.77	21.23	21.23	705.41	127.09	1669.21	35.46
242	134	1714.96	1506.58	48.94	17.4	9.81	74.21	15.79	15.79	705.49	166.11	1677.47	49.86
243	138	1837.67	1578.83	47.61	17.34	10.13	16.19	73.81	73.81	706.45	156.55	1678.29	56.34
244	106	1739.1	1608.52	40.9	14.76	9.14	16.93	73.07	73.07	706.79	167.02	1680.77	170.8
245	182	1715.49	1632.06	52.11	17.77	13.04	55.54	34.46	34.46	712.92	122.43	1681.37	31.33
246	439	1772.03	1690.57	81.03	28.07	19.91	35.84	54.16	54.16	714.12	12.23	1681.48	54.12
247	146	1799.6	1688.01	46.56	16.07	11.57	134.86	315.14	135.14	715.49	41.48	1684.06	6.76
248	65	1779.87	1724.19	33.87	12.96	6.38	81.89	8.11	8.11	715.68	72.94	1684.98	148.69
249	211	1788.23	1749.61	60.85	21.98	12.22	170.51	279.49	99.49	717.65	120.31	1688.91	114.28
250	140	317.16	1046.91	47.47	15.02	11.87	147.56	302.44	122.44	717.81	150.09	1690.02	150.75
251	134	316.25	1083.1	48.7	18.03	9.47	92.46	357.54	177.54	717.96	3.31	1692.8	18.9
252	653	322.51	1154.46	108.74	37.33	22.27	97.52	352.48	172.48	719.59	139.02	1699.82	156.69
253	249	284.06	1220.14	66.4	20.9	15.17	3.95	86.05	86.05	721.19	150.99	1700.97	57.87
254	405	341.41	1237.53	100.06	37.78	13.65	120.84	329.16	149.16	724.49	148.05	1701.21	59.66
255	115	235.14	1196.1	45.91	17.24	8.49	79.61	10.39	10.39	725.5	63.72	1702.49	161.21
256	145	144.91	1234.02	53.96	22.69	8.14	118.18	331.82	151.82	728.83	74.13	1708.06	49.67
257	265	190.54	1355.23	60.33	18.82	17.93	25.71	64.29	64.29	732.23	121.38	1709.29	122.85
258	201	228.31	1340.6	55.48	18.25	14.03	96.54	353.46	173.46	733.57	44.21	1710.27	62.32
259	73	161.54	1382.4	36.74	14.8	6.28	35.82	54.18	54.18	733.83	150.95	1710.37	105.6
260	199	260.69	1425.49	53.66	16.89	15	111.64	338.36	158.36	737.73	177.65	1713.16	99.31
261	111	280.64	1412.55	42.54	12.76	11.07	129.98	320.02	140.02	741.11	140.32	1713.76	10.79
262	145	350.44	1371.48	46.01	15.02	12.29	113.82	336.18	156.18	743.82	99.63	1714.96	15.79
263	61	330.17	1387.75	32.84	12.7	6.12	96.96	353.04	173.04	743.92	21	1715.49	34.46
264	270	350.56	1458.89	61.99	18.97	18.12	168.34	281.66	101.66	744.4	162.38	1718.01	25.48
265	113	354.9	1482.27	40.52	14.09	10.21	124.66	325.34	145.34	746.04	177.44	1718.5	29.76
266	90	386.46	1481.18	37.3	12.24	9.36	106.64	343.36	163.36	746.16	158.45	1718.57	20.91
267	305	413.64	1291.91	81.46	33.96	11.44	97.6	352.4	172.4	748.84	33.29	1720.2	1.43
268	101	451.9	1286.06	44.57	17.27	7.45	91.73	358.27	178.27	750.72	87.14	1721.04	176.67
269	57	446.08	1306.2	31.09	9.96	7.29	175.48	274.52	94.52	754.06	79.2	1721.23	165.01
270	203	462.22	1320.07	55	17.03	15.18	141.77	308.23	128.23	760.06	124.11	1721.91	27.63
271	39	479.27	1316.35	26.36	7.73	6.42	11.13	78.87	78.87	760.37	95.57	1723.83	109.78
272	114	442.32	1191.4	42.75	14.22	10.21	126.65	323.35	143.35	761.27	146.16	1739.1	73.07
273	263	468.4	1173.48	63.16	23.36	14.33	61.45	28.55	28.55	767.48	4.2	1740.18	150.8
274	242	504.38	1169.82	62.18	22.36	13.78	132.06	317.94	137.94	768.94	32.67	1740.73	58.02
275	102	488.48	1228.1	48.29	19.68	6.6	96.66	353.34	173.34	768.97	172.39	1741	125.55
276	155	580.22	1265.53	53.47	21.09	9.36	40.18	49.82	49.82	769.96	173.66	1742.75	28.5
277	62	546.08	1237.08	35.14	13.16	6	75.97	14.03	14.03	776.44	160.79	1742.97	156.96
278	72	596.64	1143.78	36.19	13.9	6.6	124.86	325.14	145.14	782.86	23.17	1744.2	119.42
279	126	633.6	1151.64	44.67	14.52	11.05	39.91	50.09	50.09	783.34	174.53	1749.3	5.93
280	356	530.36	1010.19	70.95	23.33	19.43	120.18	329.82	149.82	783.7	164.5	1751	141.22
281	79	556.07	984.79	37.1	13.71	7.33	89.83	0.17	0.17	784.14	143.47	1751.41	38.22
282	174	694.45	1145.1	52.59	18.94	11.7	101.17	348.83	168.83	786.3	121.61	1754.29	90.47
283	229	721.19	1150.63	58.62	19.73	14.78	119.01	330.99	150.99	791.63	123.31	1755	0
284	107	647.16	1188.8	38.64	12.89	10.57	152.22	297.78	117.78	791.64	103.8	1760.2	31.87
285	215	706.45	1263.7	60.21	23.22	11.79	113.45	336.55	156.55	797.01	50.97	1760.53	129.88
286	109	743.92	1183.25	44.01	14.8	9.38	69	21	21	797.58	152.87	1761.72	21.46
287	109	705.41	1219.78	41.44	15.03	9.23	142.91	307.09	127.09	799.99	146.89	1766.71	62.27
288	143	717.81	1220.42	47.11	14.86	12.25	119.91	330.09	150.09	800.13	137.28	1769.26	95.52
289	104	704.62	973.01	38.87	13.58	9.75	154.53	295.47	115.47	800.58	176.69	1769.86	80.57
290	102	783.7	975.04	41.97	13.69	9.49	105.5	344.5	164.5	801.23	38.33	1769.93	1.62
291	217	826.58	974.1	64.09	21.91	12.61	72.24	17.76	17.76	801.43	112.72	1772.03	54.16
292	469	837.83	1004.75	95.57	31.17	19.16	66.26	23.74	23.74	802.2	51.92	1774.88	76.29
293	124	876.98	988.88	42.8	14.09	11.21	83.41	6.59	6.59	804.17	170.52	1776.25	11.21
294	99	839.52	1192.19	41.65	14.14	8.91	132.42	317.58	137.58	805.26	177.42	1776.34	167.91
295	386	878.35	1182.86	78.58	26.39	18.62	18.88	71.12	71.12	805.95	30.61	1778.17	10.13
296	236	903.22	1181.07	60.43	18.22	16.49	24.18	65.82	65.82	808.23	53.7	1779.87	8.11
297	362	952.29	1168.56	79.31	25.19	18.29	120.45	329.55	149.55	808.45	89.65	1786.04	80.71
298	147	963.09	1192.77	48.15	17.93	10.44	93.04	356.96	176.96	813.16	5.83	1788.23	99.49
299	74	981.95	1154.89	34.18	11.35	8.3	59.63	30.37	30.37	813.57	15.42	1796.5	72.69
300	99	985.9	1221.21	38	12.3	10.24	94.92	355.08	175.08	814.36	151.88	1798.83	91.73
301	88	1017.3	1252.6	42.09	13.83	8.1	166	284	104	819.88	168.65	1799.6	135.14
302	182	1102.87	1243.13	52.17	17.72	13.08	53.77	36.23	36.23	821.2	1.86	1800.4	114.07
303	127	1047.21	1170.92	42.33	13.62	11.87	166.99	283.01	103.01	822.68	139.02	1800.43	15.76
304	348	1172.65	1225.53	76.32	25.82	17.16	58	32	32	826.58	17.76	1803.04	61.65
305	181	1222.75	1201.54	55.27	19.51	11.81	82.84	7.16	7.16	830.33	3.57	1805.17	48.23
306	175	1296.4	1014.43	52	18.93	11.77	103.56	346.44	166.44	831.52	7.04	1805.25	65.44
307	281	1164.97	1367.82	63.92	21.74	16.46	156.75	293.25	113.25	832.28	99.06	1812.09	30.83
308	219	1049.4	1309.55	61.71	20.4	13.67	91.96	358.04	178.04	834.36	178.09	1821.04	26.12
309	115	1043.76	1329.1	40.8	12.98	11.28	69.05	20.95	20.95	835.65	81.22	1824.88	44.47
310	71	1045.42	1355.3	32.91	10.41	8.68	110.95	339.05	159.05	837.83	23.74	1826.04	86.03
311	102	1045.44	1371.36	40.25	13.02	9.97	115.57	334.43	154.43	839.52	137.58	1828.51	88.22
312	210	1009.09	1374.74	55.84	16.8	15.91	83.7	6.3	6.3	847.17	9.59	1833.4	0.06
313	139	1075.66	1402.97	48.54	15.17	11.66	19.08	70.92	70.92	848.61	87.82	1833.55	53.91
314	69	980.38	1394.28	32.8	11.72	7.49	129.73	320.27	140.27	849.41	105.02	1836.2	44.74
315	47	961.33	1356.16	28.54	10.5	5.7	62.8	27.2	27.2	850.28	166.78	1836.36	27.1
316	169	914.55	1422.43	53.21	18.8	11.44	154.06	295.94	115.94	850.29	0.06	1836.72	42.56
317	169	928.17	1256.87	52.76	17.2	12.51	26.36	63.64	63.64	850.47	86	1837.67	73.81
318	103	1018.48	1286.23	38.89	12.95	10.13	173.37	276.63	96.63	856.66	110.27	1839.52	170.76
319	122	919.7	1299.5	46.08	16.57	9.38	114.91	335.09	155.09	865.65	139.87	1840.35	21.23
320	208	891.93	1340.7	55.45	17.61	15.04	6.25	83.75	83.75	868.12	124.01
321	168	907.17	1456.51	52.83	18.09	11.83	12.28	77.72	77.72	871.4	1.2
322	212	897.37	1387.81	55.81	18.74	14.4	40.24	49.76	49.76	873.73	97.22
323	218	850.29	1313.08	58.72	23.44	11.84	89.94	0.06	0.06	873.81	110.01
324	278	786.3	1375.27	63.18	21.17	16.72	148.39	301.61	121.61	875.83	5.42
325	78	832.28	1373.83	36.1	12.94	7.67	170.94	279.06	99.06	876.98	6.59
326	82	849.41	1251.63	35.55	12.55	8.32	164.98	285.02	105.02	878.35	71.12
327	79	850.47	1259.77	35.05	11.93	8.43	4	86	86	879.64	40.52
328	153	717.96	1433.51	46.66	15.19	12.82	86.69	3.31	3.31	881.09	113.92
329	131	632.35	1428.63	48.94	18.24	9.14	158.47	291.53	111.53	883.43	118.04
330	161	714.12	1452.61	52.44	19.52	10.5	77.77	12.23	12.23	887.98	164.5
331	137	684.29	1374.1	45.34	15.22	11.46	141.12	308.88	128.88	888.93	15.77
332	302	669.49	1298.11	65.14	21.6	17.8	165.63	284.37	104.37	888.95	178.4
333	733	579.01	1459.7	107.26	33.09	28.21	175.74	274.26	94.26	891.93	83.75
334	106	501.92	1418.94	43.8	16.07	8.4	102.25	347.75	167.75	893.55	37.88
335	1337	425.31	1465.32	136.8	50.35	33.81	72.22	17.78	17.78	895.09	161.71
336	233	457.38	1489.87	58.62	21.55	13.77	95.9	354.1	174.1	897.37	49.76
337	182	473.28	1489.27	51.71	18.01	12.86	100.64	349.36	169.36	899.97	7.5
338	184	449.68	1527.79	51.03	16.23	14.43	94.87	355.13	175.13
339	79	374.88	1523.04	37.19	12.09	8.32	102.08	347.92	167.92
340	112	303.46	1525.47	45.54	15.24	9.36	41.53	48.47	48.47
341	182	347.33	1560.31	52.68	16.57	13.98	2.75	87.25	87.25
342	218	189.71	1537.45	60.66	24.21	11.46	101.4	348.6	168.6
343	391	174.6	1570.87	79.92	30.04	16.57	93.14	356.86	176.86
344	149	171.71	1598.19	45.87	14.86	12.77	16.75	73.25	73.25
345	224	225.06	1669.78	61.99	23.96	11.9	83.35	6.65	6.65
346	101	295.54	1732.32	38.82	11.72	10.97	50.86	39.14	39.14
347	77	291.42	1748.47	39.12	14.96	6.55	167.2	282.8	102.8
348	144	322.55	1767.37	56.26	24.36	7.53	114	336	156
349	105	321.42	1701.61	40.25	13.51	9.9	74	16	16
350	333	488.4	1666.28	74.46	24.43	17.36	114.51	335.49	155.49
351	393	352.97	1794.4	87.54	33.12	15.11	119.85	330.15	150.15
352	332	539.51	1669.8	71.1	26.26	16.1	157.35	292.65	112.65
353	179	500.33	1691.15	50.12	15.7	14.52	133.08	316.92	136.92
354	470	568.57	1656.45	82	24.7	24.23	70.64	19.36	19.36
355	173	474.48	1585.51	49.92	15.1	14.59	109.01	340.99	160.99
356	83	461.56	1646.36	34.39	11.56	9.14	178.98	271.02	91.02
357	263	534.55	1715.83	63.72	23.13	14.48	53.82	36.18	36.18
358	82	580.21	1726.27	35.23	11.73	8.9	87.54	2.46	2.46
359	229	593.24	1724.6	62.52	22.84	12.77	82.37	7.63	7.63
360	171	672.53	1624.15	51.89	20.21	10.77	176.19	273.81	93.81
361	204	640.41	1510.4	56.62	18.78	13.83	161.21	288.79	108.79
362	107	671.97	1589.84	42.43	14.85	9.18	160.13	289.87	109.87
363	666	686.58	1710.27	108.67	32.47	26.12	87.59	2.41	2.41
364	251	725.5	1651.67	58.64	20.03	15.95	26.28	63.72	63.72
365	135	728.83	1669.82	44.57	14.51	11.85	15.87	74.13	74.13
366	103	768.97	1683.46	45.04	18.25	7.19	97.61	352.39	172.39
367	514	776.44	1720.63	95.49	30.51	21.45	109.21	340.79	160.79
368	147	888.93	1473.96	56.19	20.02	9.35	74.23	15.77	15.77
369	276	808.23	1558.64	65.28	20.09	17.5	36.3	53.7	53.7
370	238	813.57	1595.2	58.07	19.28	15.72	74.58	15.42	15.42
371	172	881.09	1652.52	53.67	20.58	10.64	156.08	293.92	113.92
372	118	888.95	1672.62	47.35	16.73	8.98	91.6	358.4	178.4
373	182	856.66	1697.58	53.06	16.16	14.34	159.73	290.27	110.27
374	326	822.68	1752.73	69.97	23.19	17.9	130.98	319.02	139.02
375	96	873.81	1747.5	39.43	14.26	8.57	159.99	290.01	110.01
376	171	948.4	1773.33	49.74	16.72	13.02	159.74	290.26	110.26
377	198	987.24	1749.76	62.3	21.4	11.78	156.58	293.42	113.42
378	558	1034.13	1755.44	91.7	27.72	25.63	127.51	322.49	142.49
379	276	1018.56	1654.94	64.39	20.47	17.17	106.19	343.81	163.81
380	179	1037.83	1586.88	55.15	16.47	13.84	45.67	44.33	44.33
381	169	1090.16	1648.02	49.56	16.96	12.68	39.66	50.34	50.34
382	92	1123.95	1736.1	41.69	15.8	7.41	161.26	288.74	108.74
383	140	1094.06	1798.46	46.46	16.38	10.88	12.67	77.33	77.33
384	189	1305.55	1685.03	56.73	19.75	12.18	159.06	290.94	110.94
385	179	1313.94	1595.11	56.87	20.53	11.1	93.11	356.89	176.89
386	102	1216.64	1545.39	40.1	12.42	10.46	22.28	67.72	67.72
387	121	1297.08	1499.33	44.48	16.67	9.24	45.69	44.31	44.31
388	98	1171.5	1585.1	43.06	14.03	8.9	175.44	274.56	94.56
389	69	1836.36	1383.33	32.66	12.79	6.87	62.9	27.1	27.1
390	96	1608.49	1724.85	44.61	18.58	6.58	36.62	53.38	53.38
391	127	1594.07	1628.19	46.4	16.11	10.03	45.86	44.14	44.14
392	77	1318.15	1770.93	35.7	12.78	7.67	166.82	283.18	103.18
393	81	1307.94	1802.81	36.1	11.9	8.67	21.33	68.67	68.67
394	112	1259.87	1765.72	44	16.53	8.62	72.31	17.69	17.69
395	172	1320.56	1880.6	53.48	16.77	13.06	52.42	37.58	37.58
396	194	1319.41	1849.18	59.76	23.69	10.43	120.69	329.31	149.31
397	74	1187	1912.8	37.5	13.96	6.75	28.27	61.73	61.73
398	119	1387.39	1939.63	44.54	17.76	8.53	85.82	4.18	4.18
399	140	1403.09	1980.04	58.52	21.9	8.14	75.76	14.24	14.24
400	356	1454.8	2126.56	76	28.09	16.13	105.23	344.77	164.77
401	197	1513.19	2070.27	56.57	17.53	14.31	19.78	70.22	70.22
402	141	1567.7	1814.39	51.44	18.15	9.89	41.26	48.74	48.74
403	150	1635.92	1855.86	45.67	15.48	12.33	17.36	72.64	72.64
404	531	1669.21	1881.42	96.85	37.76	17.9	54.54	35.46	35.46
405	174	1776.25	2039.33	49.79	16.03	13.82	78.79	11.21	11.21
406	172	1751.41	2127.03	51.11	18.93	11.57	51.78	38.22	38.22
407	228	1662.1	2163.52	57.41	19.75	14.7	31.2	58.8	58.8
408	210	1720.2	2231.1	58.96	22.46	11.91	88.57	1.43	1.43
409	185	1803.04	2262.42	59.64	21.02	11.21	28.35	61.65	61.65
410	182	1583.37	2242.3	63.14	23.88	9.7	90.26	359.74	179.74
411	222	1573.22	2228.61	63.51	24.47	11.55	91.53	358.47	178.47
412	265	1535.84	2293.92	69.32	28.88	11.68	72.47	17.53	17.53
413	229	1571.35	2345.86	60.34	19.61	14.87	74.05	15.95	15.95
414	227	1480.29	2305.08	87.13	37.26	7.76	95.83	354.17	174.17
415	175	1459.93	2275.32	54.86	17.2	12.96	69.18	20.82	20.82
416	58	1594.84	2164.09	30.78	10.93	6.76	29.4	60.6	60.6
417	211	1354.58	2347.98	56.78	18.14	14.81	146.45	303.55	123.55
418	136	1430.43	2289.78	46.24	17.28	10.02	59.75	30.25	30.25
419	144	1313.73	2297.88	49.01	15.8	11.6	43.49	46.51	46.51
420	163	1329.9	2375.75	55.57	20.72	10.02	86.6	3.4	3.4
421	77	1300.16	2383.2	35.34	12.23	8.02	160.82	289.18	109.18
422	128	1305.52	2261.82	46.23	16.65	9.79	114.6	335.4	155.4
423	67	1328.9	2258.9	37.02	14.04	6.08	61.72	28.28	28.28
424	86	1346.69	2244.19	36.58	11.84	9.25	78.39	11.61	11.61
425	168	1287.31	2175.72	54.84	17.31	12.36	69.72	20.28	20.28
426	185	1336.52	2221	56.51	20.65	11.41	104.77	345.23	165.23
427	91	1276.49	2346.94	39.84	14.8	7.83	116.78	333.22	153.22
428	358	1257.28	2266.9	73.15	25.01	18.22	54.47	35.53	35.53
429	118	1267.14	2166.59	48.13	17.34	8.66	90.86	359.14	179.14
430	98	1186.64	2282.29	42.08	16.44	7.59	85.86	4.14	4.14
431	167	1097.9	2288.34	54.34	20.33	10.46	100.02	349.98	169.98
432	84	1140.11	2291.68	37.6	11.12	9.62	98.75	351.25	171.25
433	179	1108.54	2385.28	53.17	18.48	12.33	104.04	345.96	165.96
434	80	1107.83	2367.39	35.5	12.68	8.03	64.89	25.11	25.11
435	171	1114.96	2269.27	52.19	19.07	11.42	71.88	18.12	18.12
436	56	1316.46	2193.46	30.16	9.67	7.37	116.32	333.68	153.68
437	114	1348.74	2091.01	45.17	17.64	8.23	78.76	11.24	11.24
438	100	1251.11	2156.24	40.4	14.13	9.01	39.72	50.28	50.28
439	163	1178.63	2094.44	48.45	16.62	12.49	163.04	286.96	106.96
440	110	1261.45	2055.85	41.36	14	10.01	29.25	60.75	60.75
441	65	1229.16	2010.04	40.06	13.13	6.31	77.09	12.91	12.91
442	184	1209.36	2025.29	52.93	17.68	13.25	167.21	282.79	102.79
443	120	1128.68	2101.62	45.17	17.03	8.97	50.58	39.42	39.42
444	104	1104.32	2143.48	42.25	15.28	8.66	156.9	293.1	113.1
445	71	1171.95	2250.29	33.1	11.81	7.65	109.34	340.66	160.66
446	291	999.48	1951.29	66.19	20.21	18.33	163.27	286.73	106.73
447	139	1038.35	2025.43	46.18	14.69	12.05	126.99	323.01	143.01
448	136	1144.42	2016.9	46.57	18.36	9.43	102.83	347.17	167.17
449	135	1093.83	2085.66	47.87	16.64	10.33	98.4	351.6	171.6
450	217	1018.39	2127.85	58.29	21.46	12.88	130.33	319.67	139.67
451	358	993.45	2100.67	72.37	23.28	19.58	120.41	329.59	149.59
452	127	990.7	2162.32	45.12	14.94	10.82	77.15	12.85	12.85
453	112	948.71	2152.19	40.77	13.44	10.61	36.95	53.05	53.05
454	180	981.39	2292.18	61.69	25.87	8.86	77.08	12.92	12.92
455	80	1080.22	2347.22	38.51	14.9	6.84	93.12	356.88	176.88
456	496	952.69	2343.2	86.71	26.39	23.93	16.35	73.65	73.65
457	109	893.55	2416.77	43.34	15.32	9.06	52.12	37.88	37.88
458	275	873.73	2344.88	71.33	27.54	12.71	172.78	277.22	97.22
459	135	940.73	2267.07	45.36	15.51	11.08	100.11	349.89	169.89
460	123	996.56	2219.31	59.13	26.84	5.83	66.78	23.22	23.22
461	72	919.92	2185.67	36.14	12.75	7.19	67.67	22.33	22.33
462	127	900.07	2179.97	44.78	14.27	11.33	89.05	0.95	0.95
463	183	871.4	2083.56	54.05	18.54	12.57	88.8	1.2	1.2
464	77	1145.92	1934.27	39.93	15.91	6.16	172.33	277.67	97.67
465	478	1127.49	1900.27	85.09	28.09	21.67	134.26	315.74	135.74
466	55	1132.77	1875.46	30.21	9.68	7.23	32.3	57.7	57.7
467	79	1121.74	1837.92	38.69	13.63	7.38	97.24	352.76	172.76
468	173	1106.1	1856.19	58.52	16.43	13.41	56.4	33.6	33.6
469	179	1037.05	1824.24	50.49	17.47	13.05	159.97	290.03	110.03
470	501	957.22	1896.26	108.18	39.38	16.2	66.67	23.33	23.33
471	86	978.57	1895.78	37.47	12.11	9.04	62.49	27.51	27.51
472	155	979.64	1927.88	49.96	14.42	13.68	71.1	18.9	18.9
473	221	879.64	1894.21	58.22	20.76	13.56	49.48	40.52	40.52
474	311	783.34	2009.31	67.15	23.05	17.18	95.47	354.53	174.53
475	350	797.01	2021.49	73.21	26.26	16.97	39.03	50.97	50.97
476	187	712.92	2023.25	52.64	18.56	12.83	147.57	302.43	122.43
477	237	750.72	2320.13	65.96	24.68	12.23	2.86	87.14	87.14
478	339	748.84	2338.82	70.91	25.82	16.72	56.71	33.29	33.29
479	251	715.68	2427.18	66.78	25.11	12.73	17.06	72.94	72.94
480	108	719.59	2292.85	38.68	12.83	10.72	130.98	319.02	139.02
481	137	724.49	2158.59	49.58	17.87	9.76	121.95	328.05	148.05
482	115	668.75	2152.51	40.44	12.58	11.64	3.84	86.16	86.16
483	104	717.65	1959.93	40.75	13.62	9.72	149.69	300.31	120.31
484	377	683.91	1916.66	71.22	23.56	20.37	131.48	318.52	138.52
485	810	706.79	1848.36	110.79	38.5	26.79	102.98	347.02	167.02
486	314	673.68	1830.99	80.22	29.03	13.77	127.68	322.32	142.32
487	260	801.43	1817.65	63.24	21.08	15.71	157.28	292.72	112.72
488	347	702.86	1807.21	76.1	23.97	18.44	121.03	328.97	148.97
489	78	760.06	1847.81	34.83	12.36	8.03	145.89	304.11	124.11
490	135	760.37	1753.95	44.67	14.17	12.13	174.43	275.57	95.57
491	158	672.48	1768.89	47.85	16.89	11.91	147.38	302.62	122.62
492	194	566.79	1796.1	54.11	19.03	12.98	159.1	290.9	110.9
493	103	517.46	1842.93	41.36	14.23	9.22	34.9	55.1	55.1
494	173	425.09	1816.85	49.52	15.45	14.26	62.87	27.13	27.13
495	147	424.74	1841.24	49.49	19.47	9.61	82.93	7.07	7.07
496	169	405.06	1623.9	68.68	23.21	9.27	102.47	347.53	167.53
497	95	454.71	1822.41	45.11	18.71	6.46	84.52	5.48	5.48
498	170	254.51	1910.86	54.31	18.31	11.82	128.44	321.56	141.56
499	74	308.93	1875.11	36.25	10.41	9.05	152.53	297.47	117.47
500	118	276.25	1932.66	43.58	14.69	10.22	112.62	337.38	157.38
501	95	257.63	1937.85	37.67	11.83	10.22	168.7	281.3	101.3
502	96	195.75	1775.65	38.32	12.91	9.47	56.18	33.82	33.82
503	201	292.87	1991.44	53.69	16.92	15.12	179.97	270.03	90.03
504	213	309.62	2004.5	57.11	21.75	12.47	105.12	344.88	164.88
505	122	341.89	1986.9	44.43	16.96	9.16	85.96	4.04	4.04
506	168	490.78	1947.97	54.07	16.49	12.97	71.29	18.71	18.71
507	156	517.69	1961.71	48.53	16.24	12.23	175.21	274.79	94.79
508	210	517.77	2012.07	55.95	17.7	15.11	168.33	281.67	101.67
509	824	389.42	2099.25	108.96	39.52	26.55	87.8	2.2	2.2
510	118	516.48	2099.59	46.05	15.32	9.81	74.06	15.94	15.94
511	105	573.94	2126.12	39	13.1	10.21	101.15	348.85	168.85
512	388	583.46	2019.97	78.43	24.51	20.16	12.27	77.73	77.73
513	180	576.64	1966.99	53.21	19.32	11.86	87.87	2.13	2.13
514	202	611.61	2024.5	58.99	22.91	11.23	160.62	289.38	109.38
515	121	593.09	2156.34	43.83	13.12	11.74	109.88	340.12	160.12
516	225	583.69	2214.99	59	18.9	15.16	7.03	82.97	82.97
517	169	665.37	2341.78	54.5	20.58	10.46	53.91	36.09	36.09
518	145	620.3	2356.65	46.31	14.53	12.7	129.41	320.59	140.59
519	80	635.46	2374.89	37.91	15.14	6.73	97.47	352.53	172.53
520	280	585.02	2313.05	66.06	22.31	15.98	122.68	327.32	147.32
521	299	470.47	2272.34	68.39	21.42	17.77	128.36	321.64	141.64
522	89	490.28	2317.42	37.98	11.87	9.55	126.99	323.01	143.01
523	176	461.57	2361.34	52.48	16.84	13.31	128.75	321.25	141.25
524	251	369.13	2451.54	66.58	21.24	15.05	91.62	358.38	178.38
525	135	443.59	2443.01	48.8	16.51	10.41	97.87	352.13	172.13
526	134	321.96	2369.46	49.62	15.78	10.81	101.98	348.02	168.02
527	275	290.75	2288.33	66.14	20.94	16.72	71.46	18.54	18.54
528	85	196.74	2454.21	38.06	13.76	7.86	82.35	7.65	7.65
529	70	239.99	2378.13	37.17	13.99	6.37	111.86	338.14	158.14
530	307	324.4	2150.77	70.28	25.11	15.57	121.8	328.2	148.2
531	401	263.23	2125.57	82.05	31.89	16.01	106.26	343.74	163.74
532	138	293.8	2107.96	49.57	17.19	10.22	114.39	335.61	155.61
533	155	187.24	2163.3	48.45	14.94	13.21	50.33	39.67	39.67
534	299	501.52	2184.4	73.53	23.97	15.88	84.36	5.64	5.64
535	204	482.15	2182.86	61.39	22.3	11.65	83.33	6.67	6.67
536	216	372.22	1726.27	60.31	22.43	12.26	93.69	356.31	176.31
537	67	378.19	1859.22	34.05	11.48	7.43	115.52	334.48	154.48
538	46	380.76	1879.52	29.84	10.18	5.75	77.48	12.52	12.52
539	87	578.33	1853.39	35.78	11.66	9.5	94.78	355.22	175.22
540	419	532.31	2078.35	81.95	30.06	17.75	91.29	358.71	178.71
541	98	504.66	2219.02	38.1	13.3	9.38	100.28	349.72	169.72
542	118	476.31	2235.42	45.2	15.57	9.65	73.64	16.36	16.36
543	383	551.96	2269.98	72.77	24.31	20.06	76.09	13.91	13.91
544	110	226.31	2411.39	45.32	13.59	10.31	54.65	35.35	35.35
545	71	265.56	2345.44	39.29	13.43	6.73	24.46	65.54	65.54
546	96	309.31	2318.65	39.33	13.35	9.15	134.84	315.16	135.16
547	95	306.69	2262.68	37.38	12.18	9.93	98.6	351.4	171.4
548	71	290.75	2268.71	35.84	11.27	8.02	62.36	27.64	27.64
549	53	203.71	2197.52	30.27	10.09	6.69	73.53	16.47	16.47
550	80	329.14	2202.19	35.21	12.37	8.24	95.06	354.94	174.94
551	39	425.68	2282.78	24.76	8.24	6.03	176.5	273.5	93.5
552	81	396.71	2236.43	37.28	12.85	8.03	94.93	355.07	175.07
553	73	410.06	2223.31	33.01	10.75	8.65	35.13	54.87	54.87
554	109	289.83	2137.41	40.94	13.56	10.23	139.69	310.31	130.31
555	98	359.68	2160.71	45.39	15.07	8.28	106.56	343.44	163.44
556	98	197.21	2039.24	38.5	12.17	10.25	60.63	29.37	29.37
557	83	253.58	2090.73	37.6	11.63	9.09	0.5	89.5	89.5
558	87	380.25	2019.32	39.88	13.95	7.94	168.13	281.87	101.87
559	63	248.4	2109.85	32.38	12.13	6.61	91.05	358.95	178.95
560	73	197.91	1693.77	37.14	13.19	7.05	65.01	24.99	24.99
561	80	87.26	1489.14	37.84	13.57	7.51	104.01	345.99	165.99
562	49	230.95	1388.01	26.58	8.81	7.08	109.19	340.81	160.81
563	99	248.46	1132.33	37.77	12.69	9.93	73.08	16.92	16.92
564	102	488.7	832.25	39.85	13.98	9.29	176.81	273.19	93.19
565	74	487.46	989.35	37.92	12.96	7.27	66.47	23.53	23.53
566	51	484.42	1003.42	27.56	8.83	7.35	52.82	37.18	37.18
567	120	493.23	1121.55	42.01	14.46	10.57	129.1	320.9	140.9
568	585	524.19	1123.22	91.15	29.56	25.2	23.5	66.5	66.5
569	65	391.19	1686.87	33.13	12.24	6.76	9.88	80.12	80.12
570	91	501.01	1624.97	37.35	12.59	9.2	56.95	33.05	33.05
571	85	487.23	1916.06	40.26	13.09	8.27	92.49	357.51	177.51
572	82	599.44	1953.06	36.83	11.89	8.78	40.39	49.61	49.61
573	55	505.08	2041.12	29.98	10.2	6.86	92.24	357.76	177.76
574	73	421.09	2027.08	35.76	14.09	6.59	96.47	353.53	173.53
575	44	427.91	2025.84	26.92	9.53	5.88	76.62	13.38	13.38
576	127	489.51	2116.98	44.61	15.27	10.59	5.44	84.56	84.56
577	133	470.74	2154.08	45	14.65	11.56	4.87	85.13	85.13
578	84	596.55	2241.19	38.3	14.09	7.59	63.24	26.76	26.76
579	112	570.15	2288.52	43.5	13.1	10.89	96.93	353.07	173.07
580	113	567.31	2402.06	47.18	12.85	11.2	25.39	64.61	64.61
581	59	584.42	2370.23	30.19	10.42	7.21	84.38	5.62	5.62
582	70	574.3	2419.93	35.7	11.39	7.83	92.12	357.88	177.88
583	216	483.64	2426.78	57.91	18.45	14.91	40.71	49.29	49.29
584	106	802.2	2070.53	42.55	14.89	9.06	38.08	51.92	51.92
585	60	659.48	1974.9	30.01	9.86	7.75	86.98	3.02	3.02
586	80	805.95	1900.1	35.39	11.19	9.1	59.39	30.61	30.61
587	97	604.07	1904.44	42.75	16.23	7.61	105.5	344.5	164.5
588	81	744.4	1881.86	39.06	14.56	7.08	107.62	342.38	162.38
589	67	733.83	1787.13	32.63	10.23	8.34	119.05	330.95	150.95
590	116	645.26	1747.38	43.11	15.48	9.54	173.75	276.25	96.25
591	90	666.79	1715.71	37.03	11.5	9.96	152.28	297.72	117.72
592	82	639.06	1673	45.17	20.73	5.04	100.57	349.43	169.43
593	81	634.64	1521.54	35.17	11.44	9.01	138.15	311.85	131.85
594	159	685.13	1497.83	48.32	17.07	11.86	98.21	351.79	171.79
595	93	767.48	1467.06	39.7	15.25	7.76	85.8	4.2	4.2
596	149	665.8	1505.18	47.44	15.91	11.93	152.89	297.11	117.11
597	71	652.35	1393.67	31.87	10.37	8.72	38.71	51.29	51.29
598	153	676.41	1245.64	48.94	14.39	13.54	178.53	271.47	91.47
599	77	657.4	1232.01	39.84	15.93	6.15	46.32	43.68	43.68
600	97	560.79	1037.76	37.98	11.89	10.39	129.14	320.86	140.86
601	105	462.96	814.35	44.62	16.32	8.19	31.7	58.3	58.3
602	98	715.49	756.78	40.67	13.06	9.55	48.52	41.48	41.48
603	118	530.31	512.25	45.58	16.58	9.06	38.87	51.13	51.13
604	121	791.63	629.5	49.9	19.56	7.88	146.69	303.31	123.31
605	161	791.64	638.69	54.12	19.08	10.75	166.2	283.8	103.8
606	121	769.96	888.45	44.97	15.25	10.1	96.34	353.66	173.66
607	84	814.36	1022.83	35.63	11.58	9.24	118.12	331.88	151.88
608	171	923.06	1129.11	52.94	19.82	10.99	111.87	338.13	158.13
609	94	883.43	1234.91	37.89	12.97	9.23	151.96	298.04	118.04
610	104	741.11	1327.89	42.5	13.66	9.69	129.68	320.32	140.32
611	319	887.98	1529.95	75.71	23.14	17.55	105.5	344.5	164.5
612	282	875.83	1818.48	69.81	24.68	14.55	84.58	5.42	5.42
613	67	918.57	1762.23	34.9	11.86	7.19	107.29	342.71	162.71
614	248	848.61	1826.59	62.93	21.57	14.64	2.18	87.82	87.82
615	97	903.26	1927.42	39.63	11.83	10.44	113.75	336.25	156.25
616	115	968.57	1955.93	42.09	13.07	11.2	118.02	331.98	151.98
617	107	835.65	2006.12	41.02	14.08	9.68	8.78	81.22	81.22
618	51	968.5	1821.07	27.71	10.45	6.21	34.43	55.57	55.57
619	85	1075.69	2033.08	36.59	12.01	9.01	110.99	339.01	159.01
620	55	1102.79	2059.74	28.36	9.12	7.68	126.7	323.3	143.3
621	56	1051.11	2215.27	29.87	9.17	7.77	175.62	274.38	94.38
622	97	930.7	2208.72	40.44	12.97	9.52	37.72	52.28	52.28
623	112	1057.08	2253.2	41.86	14.08	10.13	58.94	31.06	31.06
624	112	1010.32	2268.62	52.03	18.33	7.78	57.68	32.32	32.32
625	275	975.6	2367.52	66.93	20.36	17.19	20.11	69.89	69.89
626	80	1154.6	2329.22	35.36	12.63	8.06	21.11	68.89	68.89
627	78	1297.28	2211.22	34.95	12.2	8.14	113.76	336.24	156.24
628	50	1188.2	2024.26	27.58	8.97	7.09	115.76	334.24	154.24
629	149	944.29	91.73	48.43	15.4	12.32	41.01	48.99	48.99
630	162	1164.94	686.57	51.75	19.56	10.54	61.73	28.27	28.27
631	242	1507.16	2144.62	61.72	22.2	13.88	99.82	350.18	170.18
632	92	1490.23	2226.32	39.8	15.26	7.68	87.55	2.45	2.45
633	453	1680.77	2344.27	82.2	26.96	21.39	99.2	350.8	170.8
634	129	1634.31	2345.27	45.94	14.48	11.34	84.88	5.12	5.12
635	96	1557.38	2284.92	47.74	17.42	7.02	80.87	9.13	9.13
636	122	1617.72	2176.8	47.25	17.06	9.11	37.84	52.16	52.16
637	150	1718.01	2270.85	48.83	17.61	10.85	64.52	25.48	25.48
638	138	1778.17	2313.53	53.86	19.84	8.86	79.87	10.13	10.13
639	151	1599.84	1848.49	51.85	19.86	9.68	102.05	347.95	167.95
640	191	1701.21	1491.45	64.36	24.9	9.77	30.34	59.66	59.66
641	126	1660.97	1117.39	47.65	17.9	8.96	120.02	329.98	149.98
642	94	1653.45	1122.94	37.77	12.19	9.82	141.15	308.85	128.85
643	168	1423.03	946.71	50.07	16.95	12.62	81.62	8.38	8.38
644	44	1439.82	929.05	28.48	10.73	5.22	66.08	23.92	23.92
645	48	1442.04	938.54	30.14	12.57	4.86	98.47	351.53	171.53
646	54	1575.02	752.37	28.68	9.8	7.02	34.62	55.38	55.38
647	49	1718.5	225.54	28.82	10.56	5.91	60.24	29.76	29.76
648	70	1786.04	409.37	35.28	13.8	6.46	9.29	80.71	80.71
649	89	1616.79	1813.35	41.14	15.45	7.33	71.7	18.3	18.3
650	83	1555.17	1818.87	35.81	13.18	8.02	9.72	80.28	80.28
651	91	1760.53	1828.98	37.47	10.85	10.67	140.12	309.88	129.88
652	73	1721.91	2061.64	33.63	11.64	7.98	62.37	27.63	27.63
653	151	1708.06	2034.17	46.1	15.37	12.51	40.33	49.67	49.67
654	108	1647.31	2214.44	45.27	15.17	9.06	54.87	35.13	35.13
655	70	1749.3	2344.2	32.23	10.79	8.26	84.07	5.93	5.93
656	155	1565.43	2196.54	55.29	18.23	10.83	169.76	280.24	100.24

## Sheet: R4
R4:
Facing:	NE
Slope:	0
Lat:	28.3117
Long:	-16.8656
Notes:	Dyke centre approaching eastern tip of segment S4.
Width:	2832
Height:	2551
A_corr:	3	deg	(used to make dyke margin vertical within image)
Scale:	5.25	px	(number of pixels in 1 mm)
Centre:	1400	px	(in the corrected, rotated image)
N sample:	63		(left of centre)
S sample:	46		(right of centre)
RAW IMAGE J DATA [px]:								CORR. ANGLES:		NORTH		SOUTH			ROSE DIAGRAMS			For figures:
No.	Area	X	Y	Perim.	Maj.	Min.	Angle	H -> V	0-180	X	Angle	X	Angle		A	North	South	North			South				NORTH:
1	375	1965.09	1093.09	76.71	28.06	17.02	86.88	3.12	3.12	1069.05	162.05	1400.31	1.36		0	9	6	9		11	6		8
2	98	1887.42	1064.97	39.41	12.96	9.63	106.98	343.02	163.02	1076.93	27.71	1426.75	27.31		15	5	9	9	5		6	9
3	93	1899.26	1076.61	40.81	14.47	8.18	69.83	20.17	20.17	1077.35	22.02	1437.43	53.94		30	2	6		5	2		9	6
4	160	1793.66	1061.64	47.36	15.63	13.04	106.42	343.58	163.58	1093.95	150.52	1448.5	64.82		45	2	3	2		2	3		6
5	202	1776.2	1064.17	57.5	18.3	14.05	89.1	0.9	0.9	1098.44	165.91	1449.46	163.63		60	6	2	2	6		3	2
6	183	1783.12	1096.07	52.75	17.7	13.16	86.1	3.9	3.9	1108.68	18.21	1453.63	63.41		75	1	1		6	1		2	1
7	151	1794.44	961.89	50.86	19.63	9.79	138.23	311.77	131.77	1112.15	107.75	1462.76	25.68		90	4	2	4		1	2		1
8	167	1787.08	979.15	50.36	16.63	12.79	44.09	45.91	45.91	1146.09	156.3	1467.41	22.11		105	2	1	4	2		2	1
9	91	1735.87	987.47	38.36	14.07	8.24	51.68	38.32	38.32	1154.62	101.65	1468.36	175.88		120	1	1		2	1		1	1
10	67	1738.51	1039.89	35.77	13.18	6.47	69.48	20.52	20.52	1158.21	8.11	1488.72	22.93		135	8	3	8		1	3		1
11	207	1766.38	1153.68	57.18	17.35	15.19	105.61	344.39	164.39	1160.81	42.68	1501.28	170.71		150	12	4	8	8		3	4
12	141	1711.27	1105.46	56.78	16.41	10.94	37.19	52.81	52.81	1162.95	148.06	1501.62	27.53		165	11	8		8	11		4	8
13	318	1712.75	1151.54	67.18	20.72	19.54	167.09	282.91	102.91	1164.56	74.34	1503.69	168.43		180	9	6	9	0	11	6	0	8
14	174	1717.67	1250.01	50.9	18.37	12.06	93.3	356.7	176.7	1173.75	141.22	1508.08	3.04		195	5	9	9	5	0	6	9	0
15	152	1674.64	1220.32	47.7	14.99	12.91	3.99	86.01	86.01	1178.65	68.42	1513.13	143.53		210	2	6	0	5	2	0	9	6		SOUTH:
16	231	1626.07	1252.33	61.72	22.08	13.32	74.59	15.41	15.41	1179.41	166.35	1530.99	110.91		225	2	3	2	0	2	3	0	6
17	226	1574.54	1233.28	67.73	22.76	12.64	172.93	277.07	97.07	1181.84	60.67	1532.32	36.32		240	6	2	2	6	0	3	2	0
18	55	1621.97	1229.74	30.13	10.35	6.77	101.05	348.95	168.95	1183.25	142.05	1534.52	32.97		255	1	1	0	6	1	0	2	1
19	554	1503.69	1118.01	91.15	29.25	24.11	101.57	348.43	168.43	1186.66	27.95	1550.21	144.1		270	4	2	4	0	1	2	0	1
20	185	1468.36	1185.45	54.73	19.67	11.97	94.12	355.88	175.88	1187.46	121.62	1558.4	166.9		285	2	1	4	2	0	2	1	0
21	126	1550.21	1158.92	44.24	16.36	9.81	125.9	324.1	144.1	1189.25	29.49	1572.96	21.65		300	1	1	0	2	1	0	1	1
22	237	1558.4	1056.3	60.78	18.58	16.24	103.1	346.9	166.9	1189.76	167.27	1574.54	97.07		315	8	3	8	0	1	3	0	1
23	206	1534.52	1016.54	54.73	19.86	13.21	57.03	32.97	32.97	1190.81	7.74	1621.97	168.95		330	12	4	8	8	0	3	4	0
24	157	1572.96	996.08	49.56	16.52	12.1	68.35	21.65	21.65	1193.81	136.92	1626.07	15.41		345	11	8	0	8	11	0	4	8
25	114	1626.41	1039.46	44.55	15.54	9.34	58.89	31.11	31.11	1194.24	174.02	1626.41	31.11		Sum	63	46
26	432	1532.32	978.08	79.02	25.32	21.72	53.68	36.32	36.32	1196.97	151.09	1630.12	166.96
27	275	1449.46	1028.16	62.54	22.75	15.39	106.37	343.63	163.63	1201.5	164.41	1635.7	37.25
28	104	1437.43	1031.09	39.36	13.74	9.63	36.06	53.94	53.94	1203.39	166.7	1674.64	86.01
29	435	1501.62	1081.22	86.17	27.71	19.99	62.47	27.53	27.53	1203.43	144.94	1711.27	52.81
30	602	1334.83	1042.22	95.02	32.19	23.81	92.05	357.95	177.95	1203.48	155.74	1712.75	102.91
31	123	1349.14	1087.99	43.47	16.19	9.68	59.69	30.31	30.31	1218.3	12.29	1717.67	176.7
32	404	1376	1098.93	78.16	26.26	19.59	4.46	85.54	85.54	1219.64	14.23	1735.87	38.32
33	203	1375.48	1164.67	54.63	18.33	14.1	174.87	275.13	95.13	1228.81	3.2	1738.51	20.52
34	294	1323.14	1163.78	65.5	23.09	16.21	85.86	4.14	4.14	1233.03	51.97	1766.38	164.39
35	102	1303.75	1132.84	38.75	12.08	10.75	159.25	290.75	110.75	1243.63	11.21	1776.2	0.9
36	145	1301.83	1241.76	46.29	15.73	11.74	114.76	335.24	155.24	1244.89	157.4	1778.83	40.52
37	137	1264.53	1072.1	44.93	15.44	11.3	93.69	356.31	176.31	1248.89	56.26	1783.12	3.9
38	214	1203.43	1069.04	59.67	19.7	13.83	125.06	324.94	144.94	1251.53	93.95	1787.08	45.91
39	165	1190.81	1101.33	51.2	19.07	11.02	82.26	7.74	7.74	1252.34	152.15	1793.66	163.58
40	189	1329.74	969.42	56.55	20.2	11.91	116.97	333.03	153.03	1259.46	145.51	1794.44	131.77
41	263	1400.31	951.13	63.16	19.07	17.56	88.64	1.36	1.36	1260.37	3.67	1842.55	149.09
42	221	1260.37	929.5	60.14	23.57	11.94	86.33	3.67	3.67	1261.78	177.31	1844.89	6.03
43	366	1243.63	1038.64	83.86	28.2	16.53	78.79	11.21	11.21	1263.65	2.3	1864.87	179.56
44	237	1218.3	915.22	58.9	19.65	15.36	77.71	12.29	12.29	1264.53	176.31	1887.42	163.02
45	253	1228.81	859.25	65.88	26.28	12.26	86.8	3.2	3.2	1266.87	178.27	1899.26	20.17
46	210	1359.44	857	60.93	23.2	11.53	126.52	323.48	143.48	1276.83	99.68	1965.09	3.12
47	189	1354.45	805.03	56.61	19.01	12.66	108.21	341.79	161.79	1278.23	175.27
48	142	1336.15	831.23	48.08	17.34	10.43	111.84	338.16	158.16	1290.68	72.53
49	191	1076.93	882.39	53.98	20.24	12.02	62.29	27.71	27.71	1301.83	155.24
50	215	1077.35	899.7	57.99	21.35	12.82	67.98	22.02	22.02	1301.91	142.87
51	165	1093.95	913.35	52.34	16.64	12.63	119.48	330.52	150.52	1303.75	110.75
52	216	1178.65	895.67	62.69	23.13	11.89	21.58	68.42	68.42	1323.14	4.14
53	249	1179.41	780.69	73.59	28.71	11.04	103.65	346.35	166.35	1329.74	153.03
54	170	1194.24	792.58	54.65	19.95	10.85	95.98	354.02	174.02	1334.83	177.95
55	107	1219.64	820.1	40.49	14.19	9.6	75.77	14.23	14.23	1336.15	158.16
56	292	1069.05	826.08	68.81	25.2	14.76	107.95	342.05	162.05	1349.14	30.31
57	200	1233.03	595.92	55.84	19.58	13	38.03	51.97	51.97	1354.45	161.79
58	214	1193.81	503.07	57.72	19.57	13.92	133.08	316.92	136.92	1359.44	143.48
59	310	1266.87	504.04	74.21	29.86	13.22	91.73	358.27	178.27	1371.62	64.73
60	129	1183.25	516.59	45.49	15.39	10.67	127.95	322.05	142.05	1375.48	95.13
61	209	1261.78	608.23	64.9	18.57	14.33	92.69	357.31	177.31	1376	85.54
62	123	1252.34	625.18	43.84	14.19	11.03	117.85	332.15	152.15	1383.62	67.62
63	203	1146.09	433.63	60.99	24.03	10.76	113.7	336.3	156.3	1385.69	176.36
64	111	1189.76	999.52	41.5	14.41	9.81	102.73	347.27	167.27
65	168	1187.46	1213.05	50.16	17.92	11.94	148.38	301.62	121.62
66	92	1259.46	1096.26	39.37	12.51	9.37	124.49	325.51	145.51
67	122	1154.62	913.93	44.22	16.41	9.47	168.35	281.65	101.65
68	147	1203.39	927.88	51.79	21.29	8.79	103.3	346.7	166.7
69	119	1278.23	280.8	45.33	15.84	9.56	94.73	355.27	175.27
70	129	1263.65	286.36	49.52	18.69	8.79	87.7	2.3	2.3
71	196	1371.62	284.66	55.66	17.17	14.53	25.27	64.73	64.73
72	159	1383.62	205.85	49.65	15.08	13.42	22.38	67.62	67.62
73	147	1385.69	190.32	47.65	15.32	12.22	93.64	356.36	176.36
74	121	1513.13	206.58	43.81	15.07	10.22	126.47	323.53	143.53
75	219	1530.99	62.32	57	18.11	15.39	159.09	290.91	110.91
76	99	1630.12	195.83	42.12	15.72	8.02	103.04	346.96	166.96
77	329	1844.89	308.54	74.98	27.25	15.37	83.97	6.03	6.03
78	156	1842.55	155.57	48.15	16.32	12.17	120.91	329.09	149.09
79	169	1864.87	289.36	52.45	17.94	12	90.44	359.56	179.56
80	76	1635.7	239.43	34.95	13.41	7.22	52.75	37.25	37.25
81	58	1778.83	213.36	32.14	11.74	6.29	49.48	40.52	40.52
82	44	1426.75	244.11	30.95	12.16	4.61	62.69	27.31	27.31
83	84	1162.95	546.71	38.38	13.41	7.98	121.94	328.06	148.06
84	59	1201.5	575.38	35.54	14.32	5.25	105.59	344.41	164.41
85	49	1203.48	588.66	28.67	10.19	6.12	114.26	335.74	155.74
86	107	1248.89	539.8	41.8	13.32	10.23	33.74	56.26	56.26
87	69	1189.25	569.08	32.32	10.64	8.26	60.51	29.49	29.49
88	60	1173.75	533.85	34.65	14.05	5.44	128.78	321.22	141.22
89	82	1164.56	509.33	38.76	15.03	6.95	15.66	74.34	74.34
90	102	1158.21	847.58	43.51	17.05	7.62	81.89	8.11	8.11
91	72	1098.44	873.89	37.24	12.76	7.18	104.09	345.91	165.91
92	100	1108.68	930.9	43.86	15.9	8.01	71.79	18.21	18.21
93	54	1112.15	958.24	30.37	9.75	7.05	162.25	287.75	107.75
94	112	1186.66	950.01	39.63	12.4	11.5	62.05	27.95	27.95
95	89	1160.81	1011.93	40.87	15.69	7.22	47.32	42.68	42.68
96	107	1276.83	950.45	40.05	13	10.48	170.32	279.68	99.68
97	54	1301.91	1033.24	30.3	11.63	5.91	127.13	322.87	142.87
98	77	1244.89	1135.94	35.65	13.23	7.41	112.6	337.4	157.4
99	150	1251.53	822.61	48.38	16.23	11.77	176.05	273.95	93.95
100	60	1196.97	1140.48	31.07	10.35	7.38	118.91	331.09	151.09
101	76	1181.84	1171.71	33.96	11.2	8.64	29.33	60.67	60.67
102	58	1467.41	1148.43	32.62	11.34	6.51	67.89	22.11	22.11
103	61	1462.76	1001.3	35.9	13.38	5.81	64.32	25.68	25.68
104	85	1488.72	990.71	38.09	13.15	8.23	67.07	22.93	22.93
105	62	1448.5	306.94	31.98	10.63	7.43	25.18	64.82	64.82
106	61	1453.63	233.88	32.02	11.19	6.94	26.59	63.41	63.41
107	64	1508.08	154.84	33.54	12.29	6.63	86.96	3.04	3.04
108	55	1290.68	186.12	28.7	8.88	7.88	17.47	72.53	72.53
109	59	1501.28	269.4	31.6	11.33	6.63	99.29	350.71	170.71

## Sheet: TS_Margin
Thin section from marginal layer, segment S4 (magma pulse 1)
Horizontal plane imaged with NE at 0 deg, margin at 270 deg
Vertical plane imaged with up at 0 deg, margin at 270 deg
Lat:	28.3114
Long:	-16.8659
HORIZONTAL PLANE:										VERTICAL PLANE:
RAW IMAGE J DATA [px]:								CORR.:		RAW IMAGE J DATA [px]:								CORR.:			ROSE DIAGRAMS			For figures:
No.	Area	X	Y	Perim.	Maj.	Min.	Angle	H -> V	0-180	No.	Area	X	Y	Perim.	Maj.	Min.	Angle	H -> V	0-180		A	H	V	H			V
1	937	34.18	27.25	199.54	59.48	20.06	107.46	342.54	162.54	1	3530	28.05	56.97	453.69	123.85	36.29	76.82	13.18	13.18		0	314	103	314		338	103		108
2	476	88.95	6.82	100.43	37.88	16	171.29	278.71	98.71	2	1671	208.77	39.27	222.35	90.97	23.39	59.65	30.35	30.35		15	282	58	314	282		103	58
3	142	120.56	7.42	51.21	18.43	9.81	104.67	345.33	165.33	3	2803	300.65	26.38	220.07	81.14	43.98	36.8	53.2	53.2		30	178	64		282	178		58	64
4	330	198.9	9.01	85.36	22.63	18.56	111.67	338.33	158.33	4	13447	367.49	89.34	1088.8	219.23	78.1	35.7	54.3	54.3		45	186	65	186		178	65		64
5	786	234.87	19.62	130.95	52.43	19.09	60.08	29.92	29.92	5	4690	788.32	19.53	429.71	132.26	45.15	172.11	277.89	97.89		60	152	51	186	152		65	51
6	246	346.91	6.83	60.97	19.79	15.83	161.93	288.07	108.07	6	1684	871.07	36.25	205.88	84.59	25.35	82.62	7.38	7.38		75	184	71		152	184		51	71
7	959	438.95	19.28	189.58	41.6	29.35	25.46	64.54	64.54	7	131	915.15	4.94	48.87	14.91	11.18	8.46	81.54	81.54		90	180	53	180		184	53		71
8	2342	543.54	24.88	315.95	56.81	52.49	159.56	290.44	110.44	8	934	1158.22	25.15	150.02	63.21	18.81	117.9	332.1	152.1		105	184	57	180	184		53	57
9	8916	896.84	79.13	796.93	280.49	40.47	149.12	300.88	120.88	9	161	1372.34	4.41	59.46	19.91	10.3	2.87	87.13	87.13		120	214	72		184	214		57	72
10	233	935.47	4.52	69.7	26.84	11.05	179.04	270.96	90.96	10	2923	1627.45	46.35	300.15	123.07	30.24	116.33	333.67	153.67		135	290	72	290		214	72		72
11	482	975.05	6.48	171.1	42.81	14.33	9.04	80.96	80.96	11	9354	2084.99	126.96	856.26	261.24	45.59	108.93	341.07	161.07		150	410	92	290	290		72	92
12	509	1656.37	17.66	103.3	33.46	19.37	42.86	47.14	47.14	12	2626	2297.59	25.67	262.45	68.22	49.01	31.42	58.58	58.58		165	338	108		290	338		92	108
13	175	1864	8.4	57.7	17.02	13.09	75.49	14.51	14.51	13	4332	2496.77	62.68	361.32	147.44	37.41	96.23	353.77	173.77		180	314	103	314	0	338	103	0	108
14	109	1884.94	7.59	43.21	17.25	8.05	75.58	14.42	14.42	14	113	2734	3.86	42.97	15.87	9.06	9.13	80.87	80.87		195	282	58	314	282	0	103	58	0
15	6985	2169.2	149.93	921.54	297.01	29.94	116.53	333.47	153.47	15	2543	3220.11	67.78	342.69	150.16	21.56	97.87	352.13	172.13		210	178	64	0	282	178	0	58	64
16	884	2297.38	18.03	156.37	40.37	27.88	102.56	347.44	167.44	16	287	3771.75	8.06	77.6	25.94	14.09	37.91	52.09	52.09		225	186	65	186	0	178	65	0	64
17	270	2370.24	9.2	68.43	23.21	14.81	53.81	36.19	36.19	17	772	3802.41	28.57	159.98	66.1	14.87	97.9	352.1	172.1		240	152	51	186	152	0	65	51	0
18	719	2750.66	11.21	185.34	35.07	26.1	6.85	83.15	83.15	18	602	3823.81	19.67	125.25	47.33	16.19	95.09	354.91	174.91		255	184	71	0	152	184	0	51	71
19	6383	3032.01	118.4	622.56	241.03	33.72	102.33	347.67	167.67	19	2518	3859.96	41.62	252.45	103.18	31.07	61.8	28.2	28.2		270	180	53	180	0	184	53	0	71
20	145	3039.87	8.31	53.8	20.02	9.22	92.46	357.54	177.54	20	538	3175.43	38.64	167.78	71.04	9.64	102.89	347.11	167.11		285	184	57	180	184	0	53	57	0
21	534	3173.84	32.4	207.91	92.74	7.33	123.05	326.95	146.95	21	140	2654.41	20.87	45.7	16.4	10.87	105.78	344.22	164.22		300	214	72	0	184	214	0	57	72
22	755	3320.23	20.36	163.3	47.67	20.17	92.07	357.93	177.93	22	173	2720.77	22.64	51.6	18.19	12.11	59.41	30.59	30.59		315	290	72	290	0	214	72	0	72
23	268	1308.68	16.63	85.74	22.72	15.02	120.29	329.71	149.71	23	148	707.24	23.7	51.11	21.23	8.88	119.08	330.92	150.92		330	410	92	290	290	0	72	92	0
24	114	3467.75	9.54	55.6	17.62	8.24	152.85	297.15	117.15	24	356	2585.23	42.16	97.64	24.49	18.51	51.41	38.59	38.59		345	338	108	0	290	338	0	92	108
25	282	2701.46	16.63	71.94	29.52	12.16	81.2	8.8	8.8	25	7192	1815.79	103.29	548.18	220.64	41.5	141.94	308.06	128.06		Sum	2912	866
26	190	906.89	12.24	62.18	22.69	10.66	16.96	73.04	73.04	26	720	2813.79	59.71	175.14	59.58	15.39	59.3	30.7	30.7
27	105	2481.52	15.09	40.63	14.9	8.97	65.63	24.37	24.37	27	278	1856.36	48.98	81.4	28.5	12.42	134.85	315.15	135.15
28	2622	3775.29	40.17	281.56	101.75	32.81	165.23	284.77	104.77	28	1603	1957.49	73.29	214.25	62.39	32.71	36.19	53.81	53.81
29	101	1947.25	22.44	39.46	14.94	8.61	43.22	46.78	46.78	29	7465	1598.42	145.36	594.58	234.69	40.5	110.09	339.91	159.91
30	127	1202.82	27.53	53.01	23.65	6.84	129.2	320.8	140.8	30	878	3877.92	76.52	144.81	55.52	20.14	74.61	15.39	15.39
31	422	2076.27	46.69	128.47	52.25	10.28	108.95	341.05	161.05	31	1511	3427.39	94.23	242.59	90.8	21.19	115.99	334.01	154.01
32	175	1452.23	33.85	54.53	21.85	10.2	107.32	342.68	162.68	32	445	661.86	81.4	114.71	32.18	17.6	36.42	53.58	53.58
33	137	2937.41	33.79	47.21	19.33	9.02	97.3	352.7	172.7	33	1334	3268.44	101.88	179.14	49.47	34.33	128.98	321.02	141.02
34	1342	1034.71	46.18	162.75	46.89	36.44	178.79	271.21	91.21	34	133	3161.07	85.93	55.36	16.82	10.07	81.45	8.55	8.55
35	1557	1154.81	90.42	378.62	97.39	20.35	113.14	336.86	156.86	35	226	2380.54	93.15	82.23	26.27	10.95	80.95	9.05	9.05
36	425	1688.8	39.62	101.64	28	19.33	10.93	79.07	79.07	36	186	3682.37	95.26	59.7	23.83	9.94	82.71	7.29	7.29
37	1092	3296.4	68.65	254.25	61.37	22.66	114.94	335.06	155.06	37	574	2780.89	111.04	113.64	42.23	17.31	50.32	39.68	39.68
38	105	3224.75	35.88	44.53	17.61	7.59	144.25	305.75	125.75	38	108	631.95	101.57	42.28	15.33	8.97	41.23	48.77	48.77
39	381	1496.97	46.06	82.81	33.95	14.29	123.67	326.33	146.33	39	180	2408.46	106.34	51.11	16.39	13.98	167.85	282.15	102.15
40	128	1435.89	42.98	47.11	15.69	10.39	52.9	37.1	37.1	40	191	2445.7	118.92	70.91	21.46	11.33	80.51	9.49	9.49
41	234	171.54	41.85	67.6	24.63	12.1	13.48	76.52	76.52	41	855	2182.54	134.77	147.24	46.53	23.4	39.05	50.95	50.95
42	631	1308.32	50.58	160.89	52.62	15.27	153.32	296.68	116.68	42	904	703.04	143.19	152.37	56.8	20.27	77.94	12.06	12.06
43	349	2754.23	51.17	94.95	45.01	9.87	45.18	44.82	44.82	43	906	575.57	144.16	163.87	65.26	17.68	38.04	51.96	51.96
44	281	1790.72	42.11	84.08	33.58	10.65	1.06	88.94	88.94	44	3693	109.35	159.76	405.24	147.37	31.91	15.01	74.99	74.99
45	1143	2585.35	54.47	154.61	49.37	29.48	168.59	281.41	101.41	45	166	2461.49	133.62	49.6	17.4	12.15	49.06	40.94	40.94
46	937	1372.83	60.94	185.97	63.5	18.79	25.31	64.69	64.69	46	500	3174.62	143.29	86.91	27.37	23.26	17.64	72.36	72.36
47	714	3070.94	67.32	167.72	65.91	13.79	122.34	327.66	147.66	47	393	3461.55	153.02	88.91	26.45	18.91	113.63	336.37	156.37
48	118	3240.19	48.64	44.77	19.12	7.86	135.18	314.82	134.82	48	14970	2562.54	252.52	877.84	203.46	93.68	117.39	332.61	152.61
49	634	2236.24	60.35	106.81	41.72	19.35	52.88	37.12	37.12	49	6057	921.29	203.9	444.07	132.98	57.99	99.99	350.01	170.01
50	240	1650.88	53.62	78.91	22.48	13.59	64.45	25.55	25.55	50	1099	1136.87	163.56	135.15	46.38	30.17	3.49	86.51	86.51
51	130	256.71	49.97	49.7	21.35	7.75	161.68	288.32	108.32	51	2195	446.1	175.01	272.74	90.38	30.92	176.29	273.71	93.71
52	205	3369.51	54.28	61.6	20.45	12.76	168.17	281.83	101.83	52	871	2449.21	180.64	187.72	35.8	30.97	75.13	14.87	14.87
53	155	780.35	54.49	48.53	18.25	10.81	142.73	307.27	127.27	53	512	3098.93	172.24	92.67	31.51	20.69	0.79	89.21	89.21
54	176	2331.95	58.15	65.84	24.44	9.17	149.17	300.83	120.83	54	562	3483.38	193.69	166.17	52.77	13.56	120.56	329.44	149.44
55	5169	2887.75	160.04	543.53	227.02	28.99	72.66	17.34	17.34	55	100	2693.86	172.5	43.7	13.68	9.31	174.38	275.62	95.62
56	2201	532.18	87.39	215.56	72.57	38.62	132.09	317.91	137.91	56	131	270.19	177.59	42.28	16.41	10.16	140.4	309.6	129.6
57	156	3040.38	63.56	47.7	16.76	11.85	93.42	356.58	176.58	57	1162	3229.96	183.31	162.57	69.72	21.22	3.04	86.96	86.96
58	134	987.21	65.49	47.94	17.19	9.92	115.67	334.33	154.33	58	152	3688.12	182.02	50.77	15.16	12.77	120.74	329.26	149.26
59	1369	2531.82	98.35	250.45	85.9	20.29	101.99	348.01	168.01	59	366	10.55	190.5	85.5	22.27	20.92	121.54	328.46	148.46
60	316	456.13	69.64	74.43	28.3	14.22	172.66	277.34	97.34	60	229	1826.54	189.71	71.25	19.74	14.77	70.13	19.87	19.87
61	145	3465.33	68.26	50.87	19.24	9.6	22.86	67.14	67.14	61	511	568.3	197.81	92.33	27.78	23.42	165.33	284.67	104.67
62	2048	2437.87	89.63	209.87	54.01	48.28	173.21	276.79	96.79	62	183	98.87	193.77	55.36	20.31	11.47	176.62	273.38	93.38
63	330	3874.65	73.74	84.67	29.24	14.37	157.63	292.37	112.37	63	221	232.26	200.79	64.67	17.42	16.15	5.78	84.22	84.22
64	135	1641.89	77.37	47.11	15.87	10.83	65.3	24.7	24.7	64	162	1025.38	197.65	63.6	24.82	8.31	33.09	56.91	56.91
65	257	968.46	88.72	98.12	39.51	8.28	140.68	309.32	129.32	65	695	35.5	220.72	186.31	52.61	16.82	58.43	31.57	31.57
66	3136	3271.65	168.3	514.04	201.92	19.77	128.04	321.96	141.96	66	1047	1119.61	214.31	178.89	45.47	29.32	177.42	272.58	92.58
67	810	1627.6	95.65	163.44	68.36	15.09	161.6	288.4	108.4	67	191	765.87	203.95	54.87	21.79	11.16	167.02	282.98	102.98
68	2587	2403.13	141.42	330.46	153.15	21.51	129.8	320.2	140.2	68	229	1797.8	208.8	80.57	30.23	9.65	150.22	299.78	119.78
69	422	639.15	98.03	83.4	32.08	16.75	136.52	313.48	133.48	69	565	2193.09	225.29	108.81	39.95	18.01	29.77	60.23	60.23
70	1093	2243.54	133.69	227.48	101.57	13.7	105.45	344.55	164.55	70	1060	2070.24	266.84	246.69	105.13	12.84	112.45	337.55	157.55
71	426	3701.65	116.12	138.81	53.97	10.05	92.65	357.35	177.35	71	190	1724.05	225.26	59.94	20.83	11.61	82.43	7.57	7.57
72	225	697.26	96.29	63.84	23.22	12.34	128.48	321.52	141.52	72	440	1241.32	230.91	96.57	32.15	17.42	59.22	30.78	30.78
73	183	2093.36	98.34	78.43	18.05	12.91	123.65	326.35	146.35	73	209	1820.86	229.44	62.43	21.16	12.57	158.88	291.12	111.12
74	112	453.03	93.52	42.04	15.99	8.92	7.74	82.26	82.26	74	1171	1954.99	245.63	153.92	48.21	30.93	43.53	46.47	46.47
75	283	1502.04	102.5	67.84	26.97	13.36	123.02	326.98	146.98	75	1507	2853.06	259.99	246.05	89.94	21.33	131.27	318.73	138.73
76	119	795.37	99.3	47.94	15.84	9.56	126.73	323.27	143.27	76	112	2263.08	232.82	46.28	15.35	9.29	120.15	329.85	149.85
77	263	856.38	105.72	95.4	41.84	8	150.23	299.77	119.77	77	304	1737.53	246.96	77.25	28.83	13.42	112.14	337.86	157.86
78	141	131.32	106.59	58.43	20.17	8.9	112.17	337.83	157.83	78	2252	2379.51	281.44	226.79	76.54	37.46	94.72	355.28	175.28
79	318	2313.16	108.7	76.91	23.19	17.46	169.74	280.26	100.26	79	169	1671.62	242.84	53.11	16	13.45	22.03	67.97	67.97
80	240	1851.18	108.96	60.77	17.88	17.09	47.91	42.09	42.09	80	3103	3299.78	281.4	323.1	130.21	30.34	145.83	304.17	124.17
81	118	18.69	107.28	40.04	14.01	10.72	139.42	310.58	130.58	81	513	3348.22	250	136.12	56.21	11.62	162.78	287.22	107.22
82	230	3102.47	116.27	88.47	39.54	7.41	129.19	320.81	140.81	82	104	2193.75	265.88	60.18	21.25	6.23	108.92	341.08	161.08
83	152	3517.89	115.2	60.53	25.89	7.47	70.08	19.92	19.92	83	1057	2249.89	291.98	226.39	47.56	28.3	78.13	11.87	11.87
84	1215	1053.55	137.23	227.71	105.13	14.71	143.82	306.18	126.18	84	3532	1834.55	304.77	298.92	83.12	54.1	148.49	301.51	121.51
85	608	3179.67	139.75	154.99	70.26	11.02	119.81	330.19	150.19	85	897	93.01	283.62	136.27	47.87	23.86	28.37	61.63	61.63
86	1829	1307.19	144.5	224.39	87.03	26.76	137.38	312.62	132.62	86	727	515.56	281.9	150.71	62.96	14.7	176.54	273.46	93.46
87	117	3342.1	122.66	44.63	17.11	8.71	77.64	12.36	12.36	87	215	2211.57	287.44	74.57	23.27	11.76	146.51	303.49	123.49
88	107	498.41	121.93	40.63	13.9	9.8	123.25	326.75	146.75	88	365	3643.26	292.76	78.67	27.72	16.77	165.93	284.07	104.07
89	697	1615.05	143.75	142.61	37.63	23.58	121.65	328.35	148.35	89	101	925.78	295.28	40.28	14	9.18	117.17	332.83	152.83
90	112	76.34	129.01	53.11	17.98	7.93	79.05	10.95	10.95	90	4445	978.57	351.29	446.94	119.09	47.52	74.4	15.6	15.6
91	206	3613.17	132.02	55.7	21.02	12.48	71.16	18.84	18.84	91	432	1727.94	311.02	85.5	27.29	20.15	73.55	16.45	16.45
92	1086	2119.27	168.29	288.05	89.93	15.38	110.95	339.05	159.05	92	296	2034.66	317.31	92.23	40	9.42	57.27	32.73	32.73
93	259	1446.26	133.71	77.74	21.86	15.08	4.66	85.34	85.34	93	218	2975.39	307.82	76.43	29.55	9.39	29.56	60.44	60.44
94	107	3198.54	129.56	41.8	15.11	9.01	173.46	276.54	96.54	94	1409	350.67	372.17	313.95	138.56	12.95	114.51	335.49	155.49
95	139	3589.28	135.51	61.7	24.96	7.09	70.17	19.83	19.83	95	1333	1212.79	352.34	203.68	79.59	21.32	82.45	7.55	7.55
96	325	3497.17	145.37	101.64	40.35	10.26	66.57	23.43	23.43	96	460	1051.83	325.93	126.02	30.7	19.08	83.58	6.42	6.42
97	194	791.68	144.47	83.4	29.2	8.46	55.88	34.12	34.12	97	258	2890.38	319.02	63.6	25.13	13.07	44.11	45.89	45.89
98	172	2190.35	134.6	53.36	18.23	12.01	154.64	295.36	115.36	98	142	2330.51	316.58	44.63	15.76	11.47	44.07	45.93	45.93
99	129	3372.1	143.04	56.53	20.1	8.17	105.36	344.64	164.64	99	322	3787.1	324.15	75.5	30.31	13.53	43	47	47
100	262	561.44	148.71	82.91	29.3	11.38	100.1	349.9	169.9	100	1977	1149.38	369.2	315.04	156.05	16.13	135.06	314.94	134.94
101	142	1265.56	147.12	51.94	18.83	9.6	71.11	18.89	18.89	101	138	2414.64	321.43	51.6	17.43	10.08	130.83	319.17	139.17
102	340	163.44	153.31	91.5	25.24	17.15	84.94	5.06	5.06	102	182	2782.95	329.04	56.53	21.68	10.69	93.75	356.25	176.25
103	100	2362.02	146	37.21	13.07	9.74	99.55	350.45	170.45	103	438	376.58	337.18	105.78	45.4	12.28	130.28	319.72	139.72
104	428	2231.35	158.38	97.74	37.77	14.43	106.99	343.01	163.01	104	121	250.62	330.52	43.11	16.22	9.5	44.37	45.63	45.63
105	886	3332.74	182	234.45	76.61	14.72	101.35	348.65	168.65	105	1809	481.87	369.03	264.19	115.31	19.97	132.91	317.09	137.09
106	1231	3469.4	167.33	275.81	123.72	12.67	153.59	296.41	116.41	106	345	92.21	347.79	120.27	37.61	11.68	130.84	319.16	139.16
107	108	2618.68	148.79	49.7	21.37	6.44	157.53	292.47	112.47	107	934	3644.72	345.31	134.95	39.69	29.96	72	18	18
108	996	2022.97	178.13	185.52	49.68	25.53	120.5	329.5	149.5	108	184	3605.49	334.3	58.28	21.44	10.93	4.14	85.86	85.86
109	4023	970.78	234.62	451.93	160.88	31.84	104.76	345.24	165.24	109	963	133.29	355.22	178.65	52.39	23.4	84.58	5.42	5.42
110	119	3402.19	156.45	49.7	19.15	7.91	105.37	344.63	164.63	110	507	1586.9	356	145.2	40.79	15.82	82.24	7.76	7.76
111	2121	1852.01	223.08	395.46	151.45	17.83	97.1	352.9	172.9	111	2549	3424.62	382.06	281.87	121.39	26.74	106.12	343.88	163.88
112	9957	2623.22	320.3	1221.94	280.92	45.13	111.55	338.45	158.45	112	4805	3225.76	443.23	630.31	287.25	21.3	124.63	325.37	145.37
113	1002	3732.86	199.79	231.2	106.35	12	82.87	7.13	7.13	113	116	2765.74	345.02	49.7	19.49	7.58	89.96	0.04	0.04
114	370	1293.18	165.86	81.01	24.66	19.11	127.09	322.91	142.91	114	7309	3310.22	378.38	425.24	152.86	60.88	161.9	288.1	108.1
115	121	117.45	160.43	44.28	17.95	8.58	149.42	300.58	120.58	115	956	3572.41	356.27	170.17	50.73	23.99	28.43	61.57	61.57
116	107	2656.88	167.01	58.43	24.47	5.57	147.71	302.29	122.29	116	2354	2965.58	379.28	379.1	62.28	48.13	22.5	67.5	67.5
117	185	1929.26	176.84	88.91	35.08	6.71	108.71	341.29	161.29	117	150	1238.37	358.28	57.36	18.15	10.52	64.11	25.89	25.89
118	218	2586.4	183.72	96.33	37.1	7.48	113.08	336.92	156.92	118	3661	212.14	433.4	412.52	166.3	28.03	74.68	15.32	15.32
119	1467	1503.68	193.35	242.11	55.68	33.55	136.37	313.63	133.63	119	3034	426.69	414.51	314.69	117.41	32.9	91.31	358.69	178.69
120	1118	2523.89	233.6	293.78	142.66	9.98	96.95	353.05	173.05	120	1514	3045.01	381.22	195.62	60.25	32	14.89	75.11	75.11
121	1682	3198.61	219.66	299.02	126.75	16.9	121.72	328.28	148.28	121	263	3400.27	383.91	108.57	36.94	9.06	99.61	350.39	170.39
122	2015	184.39	210.51	276.78	86.99	29.49	58.35	31.65	31.65	122	240	1385.73	374.03	67.01	25.49	11.99	151.91	298.09	118.09
123	278	549.53	184.33	101.05	27.15	13.04	69.2	20.8	20.8	123	215	2402.27	379.35	79.98	27.5	9.95	130.48	319.52	139.52
124	698	1109.56	185.73	112.23	37.58	23.65	40.09	49.91	49.91	124	3809	936.35	485.75	530.94	198.76	24.4	103.98	346.02	166.02
125	890	3226.89	214.02	202.59	91.09	12.44	123.9	326.1	146.1	125	390	1789.29	390.12	99.74	37.65	13.19	71.02	18.98	18.98
126	133	88.72	178.25	44.87	16.1	10.52	120.95	329.05	149.05	126	510	2527.53	394.23	106.08	35.76	18.16	68.81	21.19	21.19
127	221	1814.81	184.34	74.43	26.84	10.48	112.93	337.07	157.07	127	112	3003.13	389.02	49.94	20.12	7.09	127.4	322.6	142.6
128	211	853.08	183.21	73.5	27.72	9.69	139.68	310.32	130.32	128	283	2433.13	401.69	99.88	35.19	10.24	148.79	301.21	121.21
129	103	3148.37	180	41.11	13.8	9.5	47.49	42.51	42.51	129	341	300.3	402.59	76.43	25.66	16.92	56.43	33.57	33.57
130	1388	1227.37	211.25	190.31	79.66	22.18	63.54	26.46	26.46	130	189	1807.79	410.64	61.36	25.99	9.26	67.75	22.25	22.25
131	137	1364.62	184.61	67.5	30.96	5.63	31.3	58.7	58.7	131	164	2501.96	408.59	63.25	16.66	12.54	89.8	0.2	0.2
132	282	1392.06	189.29	78.81	35.12	10.22	45.36	44.64	44.64	132	977	3003.32	421.11	161.24	40.05	31.06	128.16	321.84	141.84
133	112	1085.6	184.38	54.53	15.77	9.04	43.84	46.16	46.16	133	161	3050.95	414.38	69.74	22.67	9.04	14.86	75.14	75.14
134	279	1281.2	191.32	73.6	29.53	12.03	105.13	344.87	164.87	134	6856	2316.56	448.25	510.46	223.89	38.99	14.37	75.63	75.63
135	1495	1058.69	209.06	175.34	55.38	34.37	124.82	325.18	145.18	135	4036	1539.31	490.88	409.75	163.25	31.48	93.78	356.22	176.22
136	136	1928.41	196.39	54.28	23.74	7.29	110.31	339.69	159.69	136	867	1922.81	438.22	133.15	53.12	20.78	88.38	1.62	1.62
137	309	729.03	203.02	83.01	31.23	12.6	89.68	0.32	0.32	137	235	2488.12	424.78	67.6	18.57	16.11	78.96	11.04	11.04
138	364	2380.66	208.3	151.62	70.07	6.61	144.21	305.79	125.79	138	102	3237.75	423.84	39.46	14.68	8.85	136.65	313.35	133.35
139	142	1772.75	200.85	52.87	21.27	8.5	103.03	346.97	166.97	139	132	3028.3	429.84	48.53	16.04	10.48	44.07	45.93	45.93
140	1146	515.27	213.6	210.79	52.46	27.81	7.12	82.88	82.88	140	963	143.93	475.03	200.02	89.03	13.77	92.32	357.68	177.68
141	994	902.28	209.52	164.85	66.62	19	158.61	291.39	111.39	141	108	1083.8	440.79	38.38	13.82	9.95	143.98	306.02	126.02
142	114	1163.9	200.05	55.01	19.97	7.27	156.62	293.38	113.38	142	462	2162.98	461.42	109.4	43.87	13.41	103.76	346.24	166.24
143	123	50.65	201.5	54.04	16.17	9.68	47.13	42.87	42.87	143	143	2548.77	445.16	61.6	23.87	7.63	29.43	60.57	60.57
144	156	286.24	206.11	63.25	22.24	8.93	154.2	295.8	115.8	144	105	850.8	447.74	40.28	13.76	9.72	122.43	327.57	147.57
145	855	814.51	235.34	219.22	92.14	11.81	126.73	323.27	143.27	145	777	610.18	457.14	118.37	47.97	20.62	29.06	60.94	60.94
146	392	585.27	222.22	120.23	47.34	10.54	98.41	351.59	171.59	146	739	1875.18	462.01	165.54	32.13	29.29	148.42	301.58	121.58
147	1173	2050.05	242.38	256.84	61.02	24.48	129.66	320.34	140.34	147	128	3020.31	451	44.04	15.16	10.75	143.24	306.76	126.76
148	149	1405.67	209.22	51.7	17.18	11.04	22.39	67.61	67.61	148	1077	2026.84	472.29	140.51	43.63	31.43	60.12	29.88	29.88
149	1090	3872.1	253.55	217.2	87.74	15.82	83.02	6.98	6.98	149	148	265.51	462.84	53.46	22.51	8.37	67.09	22.91	22.91
150	128	2181.53	219.38	43.46	15.33	10.63	75.33	14.67	14.67	150	3358	1705.48	524.49	453.53	124.85	34.24	79.43	10.57	10.57
151	852	1143.33	236.02	136.37	47.42	22.88	128.68	321.32	141.32	151	3656	3185.37	507.23	249.42	82.15	56.66	95.51	354.49	174.49
152	123	1448.23	224.71	61.25	26.63	5.88	32.65	57.35	57.35	152	600	3070.26	482.88	130.02	48.72	15.68	144.18	305.82	125.82
153	372	2151.73	247.63	127.88	53.37	8.87	109.94	340.06	160.06	153	165	3872.99	481.91	56.53	20.36	10.32	9.14	80.86	80.86
154	102	1478.52	224.75	42.87	15.83	8.2	16.86	73.14	73.14	154	461	1599.07	509.21	121.74	53.48	10.97	78.18	11.82	11.82
155	172	697.81	232.61	60.77	19.18	11.42	94.46	355.54	175.54	155	112	3709.16	492.46	40.63	13.46	10.59	91.2	358.8	178.8
156	2407	1318.63	256.87	301.5	66.17	46.31	40.55	49.45	49.45	156	111	2531.57	493.88	41.11	12.73	11.1	37.85	52.15	52.15
157	498	1907.34	242.18	122.95	34.5	18.38	142.61	307.39	127.39	157	160	3668.18	498.74	50.28	18.07	11.27	83.16	6.84	6.84
158	302	2088.87	247.84	99.5	42.15	9.12	96.64	353.36	173.36	158	5709	3847.71	532.43	407.66	106.39	68.32	143.08	306.92	126.92
159	273	913.31	237.74	95.15	38.48	9.03	155.15	294.85	114.85	159	156	2238.85	510.03	58.53	22.62	8.78	104.3	345.7	165.7
160	817	1684.33	244.19	192.17	52.76	19.71	2.79	87.21	87.21	160	133	2794.15	509.82	54.77	21.34	7.94	154.77	295.23	115.23
161	1017	1584.93	271.41	281.4	79.62	16.26	125.41	324.59	144.59	161	5185	1103.8	551.4	449.13	108.45	60.87	43.92	46.08	46.08
162	247	3181.84	243.11	73.84	28.93	10.87	106.25	343.75	163.75	162	105	457.53	510.56	37.21	12.94	10.33	131.1	318.9	138.9
163	111	2925.6	240.7	53.36	13.23	10.69	1.67	88.33	88.33	163	148	560.05	520.05	55.11	22.61	8.34	85.68	4.32	4.32
164	100	304.37	243.05	47.94	18.69	6.81	154.05	295.95	115.95	164	182	2424.93	518.26	64.67	17.5	13.24	81.7	8.3	8.3
165	3460	3829.22	319.59	355.76	152.36	28.91	82.28	7.72	7.72	165	282	2756.12	524.3	63.6	20.11	17.85	161.25	288.75	108.75
166	529	609.8	261.75	132.37	38.51	17.49	127.31	322.69	142.69	166	158	2050.83	523.49	53.36	16.32	12.33	70.39	19.61	19.61
167	2856	660.81	284.28	300.88	67.54	53.84	70.7	19.3	19.3	167	188	2142.34	533.4	61.94	24.63	9.72	114	336	156
168	279	2301.34	255.66	75.15	22.01	16.14	25.37	64.63	64.63	168	131	3.62	535.15	51.21	19.77	8.44	82.74	7.26	7.26
169	106	2269.88	256.5	38.04	13.87	9.73	101.03	348.97	168.97	169	213	3358.31	537	63.01	18.14	14.95	19.66	70.34	70.34
170	226	1392.65	262.03	66.08	23.53	12.23	33.44	56.56	56.56	170	6052	1215.9	642.34	526.03	227.62	33.85	96.23	353.77	173.77
171	108	1662.59	259.06	40.87	13.36	10.29	1.68	88.32	88.32	171	141	1961.46	537.46	44.04	14.59	12.31	122.93	327.07	147.07
172	108	956.8	261.71	39.46	13.03	10.56	130.75	319.25	139.25	172	149	185.69	540.39	51.36	17.35	10.93	115.49	334.51	154.51
173	108	3673.87	261.48	46.53	15.63	8.8	17.19	72.81	72.81	173	199	1447.66	545.36	69.6	27.91	9.08	84.54	5.46	5.46
174	1817	789.48	305.88	334.96	73.27	31.57	130.53	319.47	139.47	174	106	488.95	539.67	51.6	17.71	7.62	158.26	291.74	111.74
175	757	1782.95	270.03	190.41	65.33	14.75	5.73	84.27	84.27	175	392	644.12	552.53	93.4	40.28	12.39	117.34	332.66	152.66
176	128	1958.91	280.48	61.94	24.63	6.62	110.77	339.23	159.23	176	431	2656.15	551.18	101.64	32.79	16.74	7.33	82.67	82.67
177	771	3681.96	300.99	153.88	61.46	15.97	96.68	353.32	173.32	177	164	1630.35	551.18	51.94	20.69	10.09	136.97	313.03	133.03
178	481	274.73	294.09	141.68	44.58	13.74	132.15	317.85	137.85	178	635	2163.42	578.46	178.65	60.55	13.35	115.5	334.5	154.5
179	227	3726.27	284.04	74.77	30.9	9.35	75.16	14.84	14.84	179	1123	2008.57	576.82	148.02	60.31	23.71	65.18	24.82	24.82
180	289	887.59	284.14	69.94	29.01	12.69	106.04	343.96	163.96	180	695	3788.16	587.12	186.31	77.97	11.35	117.89	332.11	152.11
181	306	2172.44	292.4	106.47	48.64	8.01	115.46	334.54	154.54	181	1597	1823.62	577.37	194.65	82.16	24.75	162.42	287.58	107.58
182	345	2340.21	285.55	86.91	30.66	14.33	10.89	79.11	79.11	182	4593	1921.64	617.88	566.72	88.49	66.09	28.21	61.79	61.79
183	982	67.29	302.14	185.04	62.21	20.1	146.62	303.38	123.38	183	4592	292.42	647.69	428.66	160.06	36.53	108.3	341.7	161.7
184	283	1648.78	291.24	104.23	28.15	12.8	147.93	302.07	122.07	184	876	31.93	586.92	148.99	43.56	25.61	7.45	82.55	82.55
185	112	1798.22	288	39.46	13.84	10.31	152.97	297.03	117.03	185	2454	412.24	624.34	257.62	98.72	31.65	92.37	357.63	177.63
186	262	2457.41	292.36	62.18	21.25	15.7	33.41	56.59	56.59	186	1525	979.38	617.33	242.15	79.92	24.3	111.13	338.87	158.87
187	349	13.45	295.24	78.43	26.12	17.01	167	283	103	187	121	3858.85	587.9	47.94	16.27	9.47	81.6	8.4	8.4
188	123	1827.9	291.72	47.11	16.92	9.26	149.01	300.99	120.99	188	2230	498.84	624.01	340.13	67.33	42.17	56.24	33.76	33.76
189	131	2484.34	292.23	45.11	15.01	11.11	145.97	304.03	124.03	189	768	619.31	606.78	154.12	57.31	17.06	96.33	353.67	173.67
190	753	1391.21	303.94	179.14	46.51	20.62	153.57	296.43	116.43	190	3473	3778.15	651.29	404.56	164.87	26.82	118.38	331.62	151.62
191	790	1914.07	331.9	231.08	70.15	14.34	129.51	320.49	140.49	191	4661	3530.52	676.46	604.48	179.51	33.06	98.09	351.91	171.91
192	122	1012.25	310.72	59.94	21.63	7.18	93.84	356.16	176.16	192	121	3464.28	597.86	51.7	20.45	7.53	96.25	353.75	173.75
193	146	1974.12	312.62	66.43	26.79	6.94	113.07	336.93	156.93	193	118	819.06	597.24	41.21	15.5	9.69	3.26	86.74	86.74
194	2371	2756	326.07	282.49	78.78	38.32	162.73	287.27	107.27	194	105	2893.13	598.03	40.04	14.68	9.1	173.27	276.73	96.73
195	128	734.38	317.87	62.53	27.75	5.87	111.8	338.2	158.2	195	1300	3849.85	625.86	174.55	76.99	21.5	120.6	329.4	149.4
196	15423	2378.9	482.3	1031.97	343.76	57.13	66.31	23.69	23.69	196	6798	976.49	686.14	568.21	257.12	33.66	133.91	316.09	136.09
197	928	2568.5	328.87	144.41	53.54	22.07	136.43	313.57	133.57	197	185	3447.95	610.19	59.94	22.74	10.36	103.38	346.62	166.62
198	123	2152.42	312.18	42.63	16.19	9.67	164.21	285.79	105.79	198	333	2470.11	623.81	82.53	34.22	12.39	89.08	0.92	0.92
199	2071	2353.62	374.14	351.3	150.76	17.49	66.82	23.18	23.18	199	319	137.22	622.22	72.18	28.06	14.47	120.72	329.28	149.28
200	189	532.97	319.29	56.87	22.59	10.65	88.48	1.52	1.52	200	2874	2902.68	638.51	274.98	94.38	38.77	163.96	286.04	106.04
201	192	2348.86	318.2	82.67	34.83	7.02	31.25	58.75	58.75	201	267	3714.3	625.38	72.91	27.96	12.16	110.74	339.26	159.26
202	3974	3099.93	433	745.45	247.36	20.46	74.72	15.28	15.28	202	122	1488.9	624.67	44.87	17.88	8.69	127.26	322.74	142.74
203	111	3580.72	314.32	46.28	19.45	7.27	20.3	69.7	69.7	203	158	3390.35	652.42	49.11	16.75	12.01	100.88	349.12	169.12
204	123	999.96	318.98	52.53	22.27	7.03	115.19	334.81	154.81	204	326	2183.79	660.72	86.08	27.75	14.96	122.4	327.6	147.6
205	103	2396.02	319.85	37.46	13.45	9.75	126.71	323.29	143.29	205	192	513.79	661.38	66.18	24.37	10.03	72.31	17.69	17.69
206	260	2823.45	325.83	65.01	21.9	15.11	76.88	13.12	13.12	206	112	2110.6	661.96	42.28	14.69	9.71	35.92	54.08	54.08
207	5882	2462.52	423.91	735.78	298.01	25.13	64.92	25.08	25.08	207	185	3340.6	662.07	57.94	22.62	10.41	178.2	271.8	91.8
208	441	210.69	339.26	123.2	34.49	16.28	97.07	352.93	172.93	208	1081	610.66	710.84	260.15	85.41	16.11	104.78	345.22	165.22
209	268	2027.61	337.78	77.94	32.53	10.49	84.98	5.02	5.02	209	125	487.16	667.92	40.97	12.78	12.45	31.36	58.64	58.64
210	588	2266.23	334.71	94.57	32.39	23.11	148.13	301.87	121.87	210	380	2716.93	676.98	89.25	34.13	14.18	66.59	23.41	23.41
211	143	1256.3	327.83	47.46	18.52	9.83	4.76	85.24	85.24	211	3707	3385.64	715.23	358.17	92.06	51.27	108.13	341.87	161.87
212	2659	2855.06	355.48	319.55	75.47	44.86	162.58	287.42	107.42	212	1623	2139.36	697.13	392.56	52.68	39.23	169.42	280.58	100.58
213	1415	892.9	358.95	193.76	64.22	28.06	57.75	32.25	32.25	213	506	2911.79	680.32	145.78	33.19	19.41	1.28	88.72	88.72
214	261	3855.51	343.56	93.3	43.09	7.71	53.26	36.74	36.74	214	156	2816	677.92	59.01	24.1	8.24	152.78	297.22	117.22
215	174	1962.72	336.23	49.7	17.81	12.44	129.58	320.42	140.42	215	9557	2379.53	771.67	533.29	208.66	58.32	91.65	358.35	178.35
216	545	1185.38	346.05	97.64	31.83	21.8	65.38	24.62	24.62	216	6213	2779.78	770.68	546.5	217.87	36.31	113.12	336.88	156.88
217	4460	1040.48	426.52	600.5	177.67	31.96	108.46	341.54	161.54	217	134	3272.86	683.81	46.53	16.83	10.14	119.75	330.25	150.25
218	4910	432.04	432.55	486.48	170.78	36.61	96.19	353.81	173.81	218	184	2939.11	688.29	63.25	17.85	13.13	155.31	294.69	114.69
219	447	1292.15	348.42	81.25	25.95	21.93	126.09	323.91	143.91	219	102	3297.81	686.48	44.04	14.27	9.1	20.57	69.43	69.43
220	1051	3602.72	353.17	155.34	55.35	24.18	160.29	289.71	109.71	220	608	509.41	703.6	143.58	32.64	23.72	130.64	319.36	139.36
221	100	538.37	343.13	37.46	13.98	9.11	132.84	317.16	137.16	221	145	3289.82	700.64	63.01	23.43	7.88	114.97	335.03	155.03
222	257	242.58	344.99	68.18	25.24	12.96	174.4	275.6	95.6	222	1927	1869.02	747.43	295.42	126.02	19.47	82.02	7.98	7.98
223	141	941.45	350.47	47.46	17.9	10.03	115.09	334.91	154.91	223	153	449.59	703.81	50.53	19.51	9.98	57.97	32.03	32.03
224	127	1342.89	350.07	55.25	26.15	6.18	139.97	310.03	130.03	224	137	379.65	712.49	42.53	15.16	11.51	60.84	29.16	29.16
225	628	177.45	362.92	120.91	44.55	17.95	87.16	2.84	2.84	225	261	200.03	719.55	77.25	23.8	13.97	59.09	30.91	30.91
226	231	2611.92	353.58	57.94	18.99	15.49	49.18	40.82	40.82	226	668	1473.56	730.46	116.23	35.97	23.64	172.52	277.48	97.48
227	112	2974.44	357.64	44.87	17.48	8.16	77.67	12.33	12.33	227	271	3882.01	730.92	73.7	23.17	14.89	86.87	3.13	3.13
228	2018	2795.65	387.37	253.66	78.58	32.7	66.28	23.72	23.72	228	396	2085.16	732.13	82.33	26.45	19.06	88.63	1.37	1.37
229	167	701.07	361.55	54.77	16.27	13.07	100.8	349.2	169.2	229	2695	2486.84	771.75	278.74	115.89	29.61	68.57	21.43	21.43
230	4003	2191.45	399.97	524.72	151.95	33.54	30.4	59.6	59.6	230	837	3126.38	748.35	144.71	57.7	18.47	99.54	350.46	170.46
231	412	329.94	369.73	117.98	34.55	15.18	132.15	317.85	137.85	231	240	706.55	734.53	65.36	25.69	11.89	95.69	354.31	174.31
232	4431	1128.18	449.92	705	166.26	33.93	91.47	358.53	178.53	232	128	2727	735.59	53.94	23.16	7.04	35.3	54.7	54.7
233	102	1162.55	366.88	39.7	15.57	8.34	126.38	323.62	143.62	233	140	1918.54	739.91	58.18	21.9	8.14	141.83	308.17	128.17
234	135	12	371.2	56.18	22.82	7.53	146.41	303.59	123.59	234	125	2064.76	736.92	49.7	16.86	9.44	12.64	77.36	77.36
235	257	1872.68	376.17	62.28	21.8	15.01	84.33	5.67	5.67	235	689	3322.34	749.16	123.44	34.42	25.49	48.53	41.47	41.47
236	134	3792.49	377.81	59.11	26.5	6.44	70.66	19.34	19.34	236	143	2256.26	743.84	53.94	18.77	9.7	66.64	23.36	23.36
237	7180	1476.38	478.42	722.85	200.25	45.65	57.71	32.29	32.29	237	2181	1980.32	785.91	256.05	70.17	39.58	106.28	343.72	163.72
238	121	3511.92	377.02	44.04	16.41	9.39	0.78	89.22	89.22	238	311	958.94	762.42	104.81	28.93	13.69	159.21	290.79	110.79
239	129	3369.44	381.45	45.7	14.05	11.69	59.83	30.17	30.17	239	589	337.55	766.79	112.71	32.68	22.95	93.7	356.3	176.3
240	175	384.86	393.64	61.36	25.19	8.85	67.83	22.17	22.17	240	428	310.75	774.05	122.02	27.14	20.08	86.71	3.29	3.29
241	173	997.82	389.04	72.67	20.78	10.6	172.14	277.86	97.86	241	167	709.7	770.08	64.08	22.82	9.32	85.45	4.55	4.55
242	1326	1323.56	421.34	266.92	67.97	24.84	116.83	333.17	153.17	242	200	1905.43	770.43	58.18	23.01	11.07	52.56	37.44	37.44
243	207	313.2	397.98	55.7	22.09	11.93	99.34	350.66	170.66	243	156	3027.3	766.85	52.28	18.9	10.51	21.54	68.46	68.46
244	316	2128.08	405.96	74.18	27.92	14.41	65.13	24.87	24.87	244	2594	2674.21	818.01	315.85	92.04	35.88	74.32	15.68	15.68
245	164	2739.43	399.81	53.7	18.87	11.07	8.57	81.43	81.43	245	4602	3785.17	833.49	462.87	182.43	32.12	132.33	317.67	137.67
246	3380	860.82	441.05	444.66	83.16	51.75	36	54	54	246	152	3537.22	778.14	59.6	21.13	9.16	176.29	273.71	93.71
247	242	682.73	418.97	90.23	28.64	10.76	73.39	16.61	16.61	247	334	916.2	785.31	75.84	28.13	15.12	156.84	293.16	113.16
248	595	775.19	420.26	116.12	34.15	22.18	5.92	84.08	84.08	248	175	3194.12	790.79	52.53	17.72	12.57	37.85	52.15	52.15
249	194	1266.6	415.34	55.11	19.77	12.49	22.35	67.65	67.65	249	312	3416.16	793.67	93.64	29.12	13.64	164.16	285.84	105.84
250	179	1861.44	419.46	63.7	20.78	10.97	97.48	352.52	172.52	250	996	967.01	803.36	209.48	88.28	14.37	162.48	287.52	107.52
251	335	2744.28	421.23	103.3	23.54	18.12	95.88	354.12	174.12	251	178	3166.6	815.69	74.33	28.78	7.88	39.58	50.42	50.42
252	301	2361.85	427.19	93.74	30.59	12.53	78.24	11.76	11.76	252	395	3379.34	826.47	112.95	31.3	16.07	95.68	354.32	174.32
253	1551	3612.78	448.28	283.79	106.21	18.59	137.95	312.05	132.05	253	10985	2098.29	910.27	726.25	184.09	75.98	107.37	342.63	162.63
254	105	1936.53	414.62	38.04	13.94	9.59	176.4	273.6	93.6	254	149	2976.67	824.24	57.36	16.36	11.6	3.05	86.95	86.95
255	622	1786.56	439.68	138.71	58.06	13.64	66.68	23.32	23.32	255	132	3596.25	823.1	43.46	15.91	10.56	172	278	98
256	149	154.29	420.31	47.46	17.44	10.88	167.07	282.93	102.93	256	649	3202.13	845.28	143.34	38.14	21.67	106.42	343.58	163.58
257	165	2230.58	425.06	46.87	16.48	12.75	71.88	18.12	18.12	257	483	169.22	850.65	119.54	37.15	16.56	115.47	334.53	154.53
258	258	2435.95	433.94	89.05	25.41	12.93	81.74	8.26	8.26	258	345	2988.93	844.44	89.4	28.25	15.55	159.87	290.13	110.13
259	361	3308.13	437.97	97.64	31.78	14.46	61.26	28.74	28.74	259	272	3824.83	843.54	69.36	27.46	12.61	154.16	295.84	115.84
260	144	2861.56	426.2	61.36	22.32	8.21	11.38	78.62	78.62	260	165	3371.9	847.15	49.11	17.18	12.23	159.22	290.78	110.78
261	948	3575.63	452.18	214.74	96.68	12.48	142.63	307.37	127.37	261	148	3309.6	859.49	63.6	25.43	7.41	109.19	340.81	160.81
262	187	1210.2	432.78	50.63	16.74	14.23	46.44	43.56	43.56	262	143	148.8	866.21	49.7	18.69	9.74	121.83	328.17	148.17
263	3417	1388.18	492.98	561.85	112.56	38.65	100.19	349.81	169.81	263	109	2214.1	866.16	43.46	14.02	9.9	83.03	6.97	6.97
264	100	1084.63	434.74	38.28	14.74	8.64	123.19	326.81	146.81	264	1033	46.45	893.53	169.1	70.98	18.53	75.2	14.8	14.8
265	3007	2140.11	468.76	427.39	108.42	35.31	12.23	77.77	77.77	265	2860	1614.43	920.93	356.36	156.14	23.32	51.8	38.2	38.2
266	231	2592.56	438.36	64.53	19.85	14.82	76.89	13.11	13.11	266	318	3564.6	882.49	101.2	37.31	10.85	48.67	41.33	41.33
267	111	2236.22	441.16	51.11	21.56	6.56	63.31	26.69	26.69	267	704	2706.99	890.45	186.55	34.17	26.23	114.2	335.8	155.8
268	858	1790.03	468.75	204.45	67.57	16.17	63.84	26.16	26.16	268	301	3714.49	884.91	70.77	27.51	13.93	73.94	16.06	16.06
269	531	1759.15	445.94	103.98	28.27	23.91	166.35	283.65	103.65	269	1754	98.87	907.52	232.59	63.15	35.36	17.71	72.29	72.29
270	415	3827.73	453.69	110.02	48.67	10.86	127.51	322.49	142.49	270	835	3526.66	903.72	174.55	50.75	20.95	48.27	41.73	41.73
271	1478	2852.12	457.03	244.98	80.04	23.51	157.66	292.34	112.34	271	1091	3680.5	916.32	163.44	58.31	23.82	78.77	11.23	11.23
272	106	1101.85	448.14	45.7	16.45	8.21	139.86	310.14	130.14	272	192	2678.07	897.82	77.01	25.44	9.61	85.31	4.69	4.69
273	211	1236.63	449.46	70.33	25.94	10.36	149.61	300.39	120.39	273	159	1364.49	902.58	63.84	21.04	9.62	42.89	47.11	47.11
274	10619	1607.18	591.17	892.93	282.18	47.91	100.99	349.01	169.01	274	5556	3014	971.73	554.77	243.6	29.04	144.11	305.89	125.89
275	115	3695.4	452.07	43.8	17.25	8.49	92.89	357.11	177.11	275	1405	3464.52	930.04	318.72	93.55	19.12	32.77	57.23	57.23
276	214	769.64	454.28	56.28	20.89	13.04	86.17	3.83	3.83	276	363	3649.96	912.76	72.18	24.4	18.94	108.87	341.13	161.13
277	1458	2043.7	470.25	261.61	74.16	25.03	160.33	289.67	109.67	277	110	2971.14	906.37	39.46	14.57	9.61	6.93	83.07	83.07
278	170	2571.79	465.92	82.28	37.34	5.8	80.49	9.51	9.51	278	462	2216.87	939.15	124.12	44.14	13.33	91	359	179
279	106	1525.43	458.58	44.28	15.45	8.73	44.28	45.72	45.72	279	17700	3814.59	1035.13	1087.81	257.56	87.5	120.63	329.37	149.37
280	106	2357.38	461.42	47.11	18.64	7.24	68.1	21.9	21.9	280	358	498.04	931.88	77.84	27.73	16.44	175.44	274.56	94.56
281	578	514.2	480.4	154.51	57.73	12.75	68.8	21.2	21.2	281	106	3581.73	937.32	40.28	13.74	9.82	93.06	356.94	176.94
282	1400	1738.51	499.09	223.62	72.39	24.63	99.57	350.43	170.43	282	132	2147.93	956.44	46.53	16.59	10.13	106.55	343.45	163.45
283	142	157.67	465.25	60.18	18.27	9.9	28.78	61.22	61.22	283	110	2687.1	961.78	41.46	15.19	9.22	97.24	352.76	172.76
284	119	1214.93	471.86	61.8	26.63	5.69	92.55	357.45	177.45	284	343	89.53	975.81	113.88	32.81	13.31	113.15	336.85	156.85
285	205	3455.85	470.25	61.25	23.27	11.21	15.97	74.03	74.03	285	354	18.73	975.1	81.4	35.69	12.63	129.8	320.2	140.2
286	726	10.27	485.32	152.61	43.06	21.46	81.02	8.98	8.98	286	176	3699.91	968.56	49.7	16.85	13.3	71.97	18.03	18.03
287	951	1310.57	491.95	195.87	83.05	14.58	150.35	299.65	119.65	287	391	2452.07	981.88	117.78	39.14	12.72	89.13	0.87	0.87
288	161	2180.67	479.24	53.94	16.37	12.52	69.47	20.53	20.53	288	241	3618.38	971.87	60.53	20.24	15.16	132.55	317.45	137.45
289	176	2854.13	484.9	52.77	21.3	10.52	53.59	36.41	36.41	289	11001	844.91	1073.64	723.99	237.27	59.03	137.89	312.11	132.11
290	6265	1046.85	580.34	828.7	255.08	31.27	130.58	319.42	139.42	290	1322	3380.01	1024.03	222.69	90.29	18.64	111.49	338.51	158.51
291	587	361.72	505.56	162.17	45.03	16.6	124.78	325.22	145.22	291	224	71.81	993.73	61.84	23.76	12	141.09	308.91	128.91
292	336	1166.12	497.02	77.01	28.28	15.13	87.5	2.5	2.5	292	1224	7.79	1026.22	192.67	85.47	18.23	87.6	2.4	2.4
293	721	1272.06	500.88	139.44	35.25	26.04	92.72	357.28	177.28	293	361	1508	1014.47	76.18	29.12	15.78	85.22	4.78	4.78
294	758	2711.61	516.26	239.16	89.58	10.77	42.49	47.51	47.51	294	991	2077.91	1023.73	136.61	51.75	24.38	135.28	314.72	134.72
295	402	1502.77	503.77	126.85	51.72	9.9	49.49	40.51	40.51	295	314	3272.03	1011.94	71.6	22.19	18.02	146.96	303.04	123.04
296	109	650.63	497.4	42.97	17.65	7.87	96.48	353.52	173.52	296	330	2324.34	1022.96	86.91	33.62	12.5	98.69	351.31	171.31
297	146	3666.52	498.19	48.77	15.19	12.24	150.17	299.83	119.83	297	1426	2887.62	1033.3	170.41	66.17	27.44	64.89	25.11	25.11
298	244	606.54	504.92	62.77	21.97	14.14	78.04	11.96	11.96	298	5371	2215.15	1091.05	514.6	183.22	37.32	111.52	338.48	158.48
299	252	2914.59	506.38	75.84	30.55	10.5	78.18	11.82	11.82	299	5884	2825.22	1083.2	429.06	155.19	48.28	98.4	351.6	171.6
300	128	1706.72	501.25	48.18	14.6	11.17	126.4	323.6	143.6	300	143	1206.67	1017.04	44.87	14.41	12.63	110.75	339.25	159.25
301	100	585.47	503.94	41.46	12.65	10.07	89.32	0.68	0.68	301	105	2762.6	1018.32	50.18	16.94	7.89	95.92	354.08	174.08
302	180	313.76	507.82	50.53	18.16	12.62	92.14	357.86	177.86	302	132	1996.99	1027.98	53.36	18.29	9.19	50.95	39.05	39.05
303	5178	911.91	566.1	588.61	173.45	38.01	138.51	311.49	131.49	303	120	2341.02	1026.54	44.87	17.21	8.88	109.05	340.95	160.95
304	101	1774.99	507.96	48.04	16.45	7.82	179.74	270.26	90.26	304	260	862.56	1033.97	81.98	20.62	16.05	17.84	72.16	72.16
305	174	2047.92	516.24	57.01	17.37	12.76	123.95	326.05	146.05	305	1355	1174.34	1048.69	196.89	48.19	35.8	75.15	14.85	14.85
306	177	2398.77	527.44	100.81	43.27	5.21	65.84	24.16	24.16	306	214	107.23	1040.76	58.77	18.68	14.59	47.31	42.69	42.69
307	1171	141.34	542.74	217.52	70.33	21.2	104.48	345.52	165.52	307	2208	345.28	1090.26	284.84	117.74	23.88	102.06	347.94	167.94
308	162	2287.14	522.78	60.53	24.9	8.28	65.95	24.05	24.05	308	127	1061.63	1043.78	44.28	17.65	9.16	61.39	28.61	28.61
309	359	3449.74	530.02	98.81	43.41	10.53	121.3	328.7	148.7	309	267	1468.48	1060.98	89.15	34.2	9.94	108.75	341.25	161.25
310	125	3775.87	519.31	47.11	17.86	8.91	28.99	61.01	61.01	310	592	3671.03	1060.86	110.95	35.92	20.98	133.65	316.35	136.35
311	1576	441.35	546.04	211.87	68.31	29.38	40.25	49.75	49.75	311	263	3569.68	1065.71	86.43	31.53	10.62	77.04	12.96	12.96
312	313	2111.6	535.04	86.81	26.45	15.07	119.39	330.61	150.61	312	419	95.72	1078.33	84.08	30.63	17.42	92.14	357.86	177.86
313	495	1160.3	544.98	109.88	36.45	17.29	82.18	7.82	7.82	313	3856	1038.39	1118.63	576.08	103.3	47.53	42.06	47.94	47.94
314	110	1803.14	538.03	38.28	12.85	10.9	35.05	54.95	54.95	314	115	3520.88	1071.37	44.28	17.45	8.39	134.74	315.26	135.26
315	194	216.63	543.52	65.36	21.44	11.52	21.57	68.43	68.43	315	205	3099.2	1089.12	71.98	32.44	8.05	50.63	39.37	39.37
316	154	1517.04	547.79	49.46	15.27	12.84	119.17	330.83	150.83	316	116	3178.53	1088.66	45.7	17.08	8.65	77.22	12.78	12.78
317	107	489.14	548.91	52.28	19.27	7.07	178.56	271.44	91.44	317	365	1715.59	1100.52	124.85	26.1	17.81	137.62	312.38	132.38
318	141	1752.67	551.97	48.53	13.66	13.14	177	273	93	318	293	2052.03	1103.09	72.18	24.14	15.46	46.29	43.71	43.71
319	1718	1824.21	573.74	240.01	47.51	46.05	39.42	50.58	50.58	319	441	2021.39	1107.56	161.14	28.68	19.58	42.63	47.37	47.37
320	131	2047.52	554.29	51.46	20.29	8.22	137.28	312.72	132.72	320	601	1637.95	1106.91	176.45	44.54	17.18	21.92	68.08	68.08
321	127	2382.46	563.93	74.67	33.18	4.87	65.06	24.94	24.94	321	113	995.75	1112.59	49.36	19.15	7.51	57.94	32.06	32.06
322	230	2569.27	556.91	90.33	37.22	7.87	21.61	68.39	68.39	322	1990	3733.96	1137.62	398.8	60.85	41.64	150.71	299.29	119.29
323	307	2017.96	559.21	142.99	29.38	13.3	0.92	89.08	89.08	323	3590	2505.81	1139.11	527.67	118.82	38.47	4.95	85.05	85.05
324	820	1346.03	568.43	131.2	38.02	27.46	179.21	270.79	90.79	324	113	1896.11	1116.33	48.28	15.58	9.24	173.71	276.29	96.29
325	299	2643.32	575.51	121.92	50.48	7.54	41.35	48.65	48.65	325	1475	3342.94	1165.32	260.88	102.16	18.38	67.5	22.5	22.5
326	626	2568.1	573.72	130.27	45.71	17.44	25.86	64.14	64.14	326	1109	2903.56	1141.99	168.51	45.27	31.19	15.88	74.12	74.12
327	535	1884.79	587.11	110.33	46.08	14.78	107.85	342.15	162.15	327	784	586.96	1143.89	156.27	42.67	23.39	76.1	13.9	13.9
328	247	1310.97	574.92	70.18	29.93	10.51	19.65	70.35	70.35	328	158	1828	1131.43	57.36	19.8	10.16	121.21	328.79	148.79
329	915	17.08	598.06	168.65	59.45	19.6	124.05	325.95	145.95	329	10767	3484.83	1176.78	957.63	272.66	50.28	18.51	71.49	71.49
330	597	209.83	587.24	140.85	58.69	12.95	20.87	69.13	69.13	330	107	3463.25	1134.17	37.21	12.34	11.04	99.38	350.62	170.62
331	449	369.72	587.69	121.68	40.91	13.97	144.94	305.06	125.06	331	117	953.26	1139.31	42.63	15.39	9.68	82.55	7.45	7.45
332	205	763.92	591.36	69.5	28.96	9.01	54.59	35.41	35.41	332	393	1709.99	1146.17	126.37	41.56	12.04	22.98	67.02	67.02
333	1013	2840.11	631.79	237.62	94.65	13.63	109.43	340.57	160.57	333	114	1625.44	1140.9	40.87	12.63	11.49	99.76	350.24	170.24
334	113	66.85	592.54	47.7	20.38	7.06	149.09	300.91	120.91	334	1190	2140.3	1183.34	212.37	97.01	15.62	92.99	357.01	177.01
335	314	1306.25	599.16	75.25	21.93	18.23	173.83	276.17	96.17	335	4461	3790.73	1208.3	488.54	119.91	47.37	71.53	18.47	18.47
336	130	3301.4	600.95	46.87	16.94	9.77	88.21	1.79	1.79	336	195	1498.34	1148.4	92.33	19.93	12.46	153.11	296.89	116.89
337	816	2790.36	627.11	220.25	57.89	17.95	70.65	19.35	19.35	337	112	3840.29	1149.33	39.8	14.61	9.76	167.51	282.49	102.49
338	376	2072.76	611.08	96.47	33.09	14.47	42.43	47.57	47.57	338	343	2701.47	1158.1	89.25	28.02	15.59	61.8	28.2	28.2
339	141	3498.24	602.08	51.7	20.63	8.7	4.64	85.36	85.36	339	471	2996.33	1162.25	123.68	36.78	16.31	21.67	68.33	68.33
340	725	1332.36	615.84	128.47	35.96	25.67	77.46	12.54	12.54	340	123	478.25	1158.23	51.7	18.19	8.61	19.66	70.34	70.34
341	132	2392.51	607.48	48.87	17.08	9.84	92.34	357.66	177.66	341	2222	2045.33	1188.07	249.12	108.65	26.04	34.5	55.5	55.5
342	117	831.12	607.66	42.04	15.4	9.67	103.82	346.18	166.18	342	163	1314.73	1174.63	51.36	18.58	11.17	160.63	289.37	109.37
343	104	2757	607.63	41.11	16.92	7.83	147.6	302.4	122.4	343	154	3152.4	1179.13	75.84	22.44	8.74	65.57	24.43	24.43
344	1436	1392.66	668.65	305.22	112.8	16.21	66.87	23.13	23.13	344	262	145.29	1179.47	61.36	21.44	15.56	144.61	305.39	125.39
345	160	2593.36	617.16	55.01	23.38	8.71	37.45	52.55	52.55	345	2481	27.6	1218.13	248.11	102.79	30.73	107.22	342.78	162.78
346	840	3274.3	632.82	173.24	65.03	16.45	140.89	309.11	129.11	346	3477	1701.1	1228.27	337.97	133.68	33.12	134.8	315.2	135.2
347	143	5.15	620.7	52.28	18.79	9.69	116.64	333.36	153.36	347	2267	1400.37	1213.81	274.29	72.32	39.91	26.94	63.06	63.06
348	345	151.47	629.68	89.84	38.66	11.36	109.86	340.14	160.14	348	347	166.33	1197.29	80.67	27.94	15.82	123.9	326.1	146.1
349	182	932.13	620.94	51.11	17.42	13.3	130.72	319.28	139.28	349	195	3731.72	1205.75	79.15	29.25	8.49	82.8	7.2	7.2
350	100	2706.43	622.32	39.21	15.39	8.27	84.56	5.44	5.44	350	123	2213.38	1201.16	59.94	18.06	8.67	102.05	347.95	167.95
351	1431	1881.79	645.28	204.11	56.27	32.38	51.31	38.69	38.69	351	1448	3044.42	1226.59	241.52	77.89	23.67	150.58	299.42	119.42
352	425	2903.95	640.74	138.12	49.81	10.86	79.69	10.31	10.31	352	999	2724.93	1216.99	142.61	49.34	25.78	24.78	65.22	65.22
353	137	1427.7	628.43	49.21	20.29	8.6	98.18	351.82	171.82	353	131	1089.25	1208.81	45.11	14.88	11.21	72.49	17.51	17.51
354	311	2557.56	641.98	108.02	45.62	8.68	40.88	49.12	49.12	354	1313	3287	1254.66	262.59	100.16	16.69	73.21	16.79	16.79
355	127	302.28	636.39	60.53	25.68	6.3	105.52	344.48	164.48	355	337	547.76	1216.32	75.84	23.99	17.89	36.86	53.14	53.14
356	855	1186.69	649.77	145.1	50.64	21.5	106.55	343.45	163.45	356	303	1062.13	1215.86	103.54	38.15	10.11	13.59	76.41	76.41
357	193	2047.92	635.59	67.25	18.76	13.1	19.67	70.33	70.33	357	539	3480.78	1227.98	151.34	48.74	14.08	66.83	23.17	23.17
358	279	1145.82	649.54	116.51	47.36	7.5	132.31	317.69	137.69	358	248	628.54	1228.83	79.6	33.22	9.51	101.01	348.99	168.99
359	179	3717.38	636.35	53.7	16.28	14	103.78	346.22	166.22	359	115	2333.65	1223.93	53.11	20.93	7	84.21	5.79	5.79
360	3919	1039	674.01	433.71	127.19	39.23	140.79	309.21	129.21	360	1539	313.79	1235.17	210.31	92.55	21.17	19.3	70.7	70.7
361	4784	1956.98	670.63	500.54	97.31	62.59	174.97	275.03	95.03	361	146	385.47	1228.26	48.87	18.95	9.81	102.89	347.11	167.11
362	605	2100.67	647.46	108.12	39.94	19.29	43.84	46.16	46.16	362	516	3212.97	1236.76	130.61	43.93	14.96	44.81	45.19	45.19
363	413	2483.98	652.99	111.98	45.02	11.68	68.82	21.18	21.18	363	103	2681.18	1228.97	40.87	15.77	8.32	127.33	322.67	142.67
364	1822	2733.74	684.41	308.68	97.25	23.85	129.02	320.98	140.98	364	265	1787.33	1251.14	87.25	31.82	10.6	116.02	333.98	153.98
365	108	1330.43	644.75	55.36	17.76	7.74	21.4	68.6	68.6	365	1524	1619.56	1257.04	160.51	48.81	39.76	162.18	287.82	107.82
366	322	395.66	657.97	107.88	25.35	16.17	61.65	28.35	28.35	366	414	1029.22	1253.49	81.98	28.86	18.26	124.88	325.12	145.12
367	269	2659.59	655.36	77.5	26.07	13.14	32.97	57.03	57.03	367	2244	3511.04	1272.74	342.78	69.74	40.97	36.58	53.42	53.42
368	3797	2106.18	690.5	354.58	96.36	50.17	32.36	57.64	57.64	368	427	1814.3	1261.64	99.98	36.02	15.09	93.31	356.69	176.69
369	244	252.3	664.75	82.67	31.37	9.9	101.47	348.53	168.53	369	163	246.81	1257.59	74.33	20.17	10.29	78.96	11.04	11.04
370	1060	3373.64	664.44	136.47	44.03	30.65	5.8	84.2	84.2	370	772	2201.96	1284.87	221.97	55.5	17.71	62.84	27.16	27.16
371	2774	2646.01	748.83	451.02	198.08	17.83	103.03	346.97	166.97	371	3439	445.08	1313.56	330.59	144.13	30.38	100.08	349.92	169.92
372	120	1588.81	661.5	53.94	21.25	7.19	105.39	344.61	164.61	372	266	1670.8	1262.66	70.67	27.84	12.16	121.16	328.84	148.84
373	2108	1779.54	678.77	347.99	71.56	37.51	31.26	58.74	58.74	373	393	2170	1278.59	101.98	43.32	11.55	64.99	25.01	25.01
374	568	3882.28	682.63	133.01	56.16	12.88	86.16	3.84	3.84	374	1151	2590	1304.03	302.58	96.51	15.19	58.38	31.62	31.62
375	143	2753.22	662.26	44.28	15.23	11.95	93.22	356.78	176.78	375	238	3659.15	1277.38	69.6	24.63	12.3	65.61	24.39	24.39
376	466	3302.56	668.47	96.33	33.34	17.8	179.12	270.88	90.88	376	480	471.69	1281.97	90.33	31.62	19.33	104.31	345.69	165.69
377	119	430.85	665.46	58.18	23.5	6.45	34.85	55.15	55.15	377	2667	3585.69	1384.4	542.76	237.74	14.28	74.93	15.07	15.07
378	335	1527.51	676.72	95.4	31.95	13.35	46.86	43.14	43.14	378	123	267.74	1274.68	41.7	14.65	10.69	8.33	81.67	81.67
379	159	451.21	671.99	54.18	19.32	10.48	98.65	351.35	171.35	379	182	1418.67	1277.21	53.7	19.22	12.06	165.85	284.15	104.15
380	104	2187.68	667.55	44.63	15.41	8.59	15.03	74.97	74.97	380	8467	885.38	1383.42	723.57	180.54	59.71	88.73	1.27	1.27
381	246	1210.93	678	75.01	21.27	14.73	90.55	359.45	179.45	381	538	3065.86	1298.03	105.74	34.92	19.62	98.56	351.44	171.44
382	134	2898.52	678.54	54.77	18.02	9.47	79.35	10.65	10.65	382	7722	73.34	1373.5	459.06	192.86	50.98	76.92	13.08	13.08
383	228	2850.7	683.77	67.84	27.32	10.62	54.73	35.27	35.27	383	1812	2962.25	1307.36	356.82	141.23	16.34	161.68	288.32	108.32
384	570	281.32	693.24	120.37	31.62	22.95	99.46	350.54	170.54	384	233	1370.3	1291.76	87.98	26.37	11.25	9.71	80.29	80.29
385	659	2315.75	698.64	126.75	51.88	16.17	127.53	322.47	142.47	385	127	1483.22	1297.78	42.87	14.49	11.16	104.81	345.19	165.19
386	133	2372.97	687.53	54.43	19.67	8.61	63.55	26.45	26.45	386	1356	2642.89	1353.98	307.62	133.82	12.9	87.61	2.39	2.39
387	314	831.98	692.76	95.98	32.3	12.38	83.7	6.3	6.3	387	6659	2088.03	1358.02	390.9	118.51	71.54	38.9	51.1	51.1
388	3894	2545.77	811.7	640.13	259.48	19.11	91.42	358.58	178.58	388	112	1448.54	1306.3	45.11	16.52	8.63	148.49	301.51	121.51
389	4344	1153.32	754.07	556.36	156.92	35.25	71.83	18.17	18.17	389	194	243.07	1308.95	55.36	20.42	12.09	47.71	42.29	42.29
390	483	1824.34	702.34	128.75	47.71	12.89	35.27	54.73	54.73	390	1305	2466.27	1333.78	184.65	65.71	25.29	119.07	330.93	150.93
391	3971	2817.19	741	380.82	93.98	53.8	101.9	348.1	168.1	391	174	1716.91	1314.7	80.57	33.42	6.63	42.95	47.05	47.05
392	2481	3367.19	721.75	208.74	59.52	53.07	107.66	342.34	162.34	392	1731	1906.97	1336.11	196.69	70.46	31.28	43.91	46.09	46.09
393	680	3594.54	709.74	150.02	40.06	21.61	92.96	357.04	177.04	393	241	1359.26	1322.64	79.74	26.98	11.37	37.83	52.17	52.17
394	859	212.5	707.41	126.02	44.32	24.68	31.55	58.45	58.45	394	4170	3755.32	1368.96	408.56	148.2	35.83	132.97	317.03	137.03
395	183	743.47	698.4	67.84	28.33	8.23	21.45	68.55	68.55	395	3061	1171.23	1398.07	430.27	178.12	21.88	74.12	15.88	15.88
396	120	1653.06	701.04	50.28	16.04	9.52	131.97	318.03	138.03	396	205	2008.99	1338.87	100.43	44.23	5.9	83.25	6.75	6.75
397	4018	1732.95	776.11	521.17	167.07	30.62	121.66	328.34	148.34	397	2513	3278.59	1346.53	283.91	91.2	35.09	12.22	77.78	77.78
398	824	2405.06	721.93	223.76	46.12	22.75	130.91	319.09	139.09	398	150	3650.69	1331.24	63.6	25	7.64	153.53	296.47	116.47
399	114	1434.41	710.34	56.28	23.36	6.21	82.83	7.17	7.17	399	3400	1431.58	1360.47	393.35	87.17	49.66	41.74	48.26	48.26
400	5708	535.23	854.51	1030.14	367.54	19.77	125.4	324.6	144.6	400	16692	2423.55	1476.32	1026.09	367.24	57.87	123.21	326.79	146.79
401	1975	1832.78	737.83	226.45	83.15	30.24	59.85	30.15	30.15	401	2954	2842.35	1377.8	312.9	148.99	25.24	47.09	42.91	42.91
402	411	358.08	713.35	102.23	31.18	16.79	31.12	58.88	58.88	402	101	3.33	1338.69	43.8	16.28	7.9	98.15	351.85	171.85
403	318	1015.75	719.78	103.54	41.06	9.86	131.47	318.53	138.53	403	1048	1533.52	1366.93	167.58	64.8	20.59	102.72	347.28	167.28
404	597	1874.18	723.94	124.12	43.4	17.52	63.41	26.59	26.59	404	127	2627.53	1341.96	46.04	16.66	9.71	92.34	357.66	177.66
405	2742	349.89	756.16	294.96	102.8	33.96	131.74	318.26	138.26	405	192	1349.82	1350.81	84.23	32.42	7.54	138.9	311.1	131.1
406	346	719.53	721.11	95.15	32.28	13.65	162.7	287.3	107.3	406	161	3514.92	1350.03	53.36	21.7	9.45	31.04	58.96	58.96
407	324	1364.02	734.85	125.05	45.92	8.98	106.59	343.41	163.41	407	157	1844.66	1349.89	60.18	19.68	10.16	2.56	87.44	87.44
408	1936	2910.58	748.59	238.25	65.12	37.85	147.4	302.6	122.6	408	104	1588.89	1369.13	55.94	17.49	7.57	91.76	358.24	178.24
409	180	2024.87	721.07	63.25	20.2	11.34	31.59	58.41	58.41	409	176	1787.75	1372.43	62.91	23.18	9.67	44.98	45.02	45.02
410	158	1272.05	722.65	53.7	19.61	10.26	15.84	74.16	74.16	410	110	1812.05	1374.88	49.36	16.94	8.27	44.91	45.09	45.09
411	299	3323.36	730.96	74.08	23.4	16.27	76.43	13.57	13.57	411	112	496.92	1381.77	37.8	12.48	11.43	95.57	354.43	174.43
412	138	179.31	731.12	48.28	17.42	10.09	114.32	335.68	155.68	412	101	2486.9	1385.14	48.28	14.5	8.87	138.92	311.08	131.08
413	447	2328.2	735.39	101.15	35.7	15.94	167.86	282.14	102.14	413	112	3715.85	1385.51	39.8	14.43	9.88	31.49	58.51	58.51
414	123	2461.92	737.99	52.63	21.07	7.43	89.71	0.29	0.29	414	100	2509.7	1389.96	42.04	16.22	7.85	95.17	354.83	174.83
415	460	2588.58	745.3	147.78	32.58	17.98	126.43	323.57	143.57	415	105	1771.96	1390.86	42.87	13.51	9.9	51.63	38.37	38.37
416	221	2756.39	736.2	64.43	23.65	11.9	169.57	280.43	100.43	416	429	561.37	1399.68	110.47	24.43	22.36	105.8	344.2	164.2
417	166	207.68	738.33	50.87	18.54	11.4	105.86	344.14	164.14	417	1463	967.65	1443.13	248.51	113.56	16.4	101.1	348.9	168.9
418	301	2982.14	744.28	116.37	28.3	13.54	12.15	77.85	77.85	418	838	150.43	1404.6	120.47	36.19	29.48	101.27	348.73	168.73
419	165	1769.98	747.42	75.25	28.52	7.37	106.54	343.46	163.46	419	543	1337.23	1401.86	113.88	35.84	19.29	173.24	276.76	96.76
420	138	1619.59	743.26	44.87	15.63	11.24	23.46	66.54	66.54	420	107	252.57	1397.13	40.87	14.81	9.2	148.61	301.39	121.39
421	185	1909.99	745.3	57.36	22.72	10.37	158.21	291.79	111.79	421	182	1592.31	1407.93	64.53	23.97	9.67	80.8	9.2	9.2
422	746	2418.38	764.04	233.76	56.53	16.8	130.13	319.87	139.87	422	2379	2530.91	1455.28	344.96	137.39	22.05	119.1	330.9	150.9
423	2000	942.05	783.59	294.53	88.57	28.75	116.71	333.29	153.29	423	4442	644.98	1432.02	307.36	107.3	52.71	161.91	288.09	108.09
424	109	2436.14	747.87	53.94	15.54	8.93	19.55	70.45	70.45	424	4419	1708.61	1473.18	377.95	127.33	44.19	86	4	4
425	185	114.19	752.36	53.94	17.88	13.17	127.04	322.96	142.96	425	424	528.41	1418.18	86.91	30.61	17.64	178.09	271.91	91.91
426	175	793.52	753.97	66.91	22.76	9.79	147.83	302.17	122.17	426	1148	1502.37	1444.75	176.02	71.94	20.32	98.46	351.54	171.54
427	5194	1255.29	813.03	363.61	133.94	49.38	82.52	7.48	7.48	427	432	2947.74	1422.58	114.37	41.18	13.36	12.18	77.82	77.82
428	412	3713.37	758.15	110.71	31.13	16.85	160.5	289.5	109.5	428	300	1058.72	1425.43	76.91	28.36	13.47	133.75	316.25	136.25
429	311	2036.39	765.13	77.84	28.99	13.66	101.14	348.86	168.86	429	420	1655.17	1428.68	86.67	32.55	16.43	59.74	30.26	30.26
430	180	3741.2	765.67	68.43	26.13	8.77	113.1	336.9	156.9	430	131	2454.05	1423.26	45.11	13.64	12.23	95.6	354.4	174.4
431	116	2371.07	764.21	46.53	18	8.2	48.95	41.05	41.05	431	404	1910.5	1430.33	96.91	36.92	13.93	10.82	79.18	79.18
432	316	1026.7	775.07	105.88	36.82	10.93	104.91	345.09	165.09	432	2296	1278.4	1445.17	200.27	64.27	45.49	2.05	87.95	87.95
433	1123	1412.81	810.77	250.25	111.83	12.79	115.65	334.35	154.35	433	113	2020.11	1432.02	42.38	16.07	8.96	1.19	88.81	88.81
434	3769	1339.99	849.49	436.8	180.79	26.54	116.9	333.1	153.1	434	692	2060.15	1452.02	159.48	58.48	15.07	142.76	307.24	127.24
435	199	2250.3	778.93	73.74	23.66	10.71	142.83	307.17	127.17	435	197	3664.24	1438.46	60.53	18.81	13.34	90.14	359.86	179.86
436	210	2879.53	777.35	55.11	18.66	14.33	31.98	58.02	58.02	436	211	1576.26	1449.07	69.11	24.53	10.95	89.23	0.77	0.77
437	185	221.89	782.48	53.7	17.94	13.13	83.4	6.6	6.6	437	1962	2164.55	1468.68	211.24	65.39	38.2	132.07	317.93	137.93
438	225	1693.88	792.41	101.88	36.83	7.78	136.08	313.92	133.92	438	465	1825.6	1451.45	82.08	26.46	22.37	138.3	311.7	131.7
439	201	718.83	788.32	56.77	20.57	12.44	151.71	298.29	118.29	439	5322	409.81	1546.86	561.04	176.68	38.35	100.02	349.98	169.98
440	128	1806.62	791.88	49.11	17.13	9.51	116.99	333.01	153.01	440	1739	2851.68	1496.72	257.5	121.18	18.27	125.22	324.78	144.78
441	907	639.41	801.39	184.07	47.07	24.53	19.53	70.47	70.47	441	233	2378.83	1466.41	82.81	30.61	9.69	139.91	310.09	130.09
442	261	413.52	794.75	88.33	35.18	9.45	12.63	77.37	77.37	442	3374	3705.48	1528.56	552.88	124.97	34.38	84	6	6
443	709	3826.34	801.16	153.78	61.3	14.73	161.04	288.96	108.96	443	118	3885.47	1479.37	64.28	25.19	5.97	89.25	0.75	0.75
444	664	1383.43	816.66	190.17	71.79	11.78	109.85	340.15	160.15	444	317	464.49	1483.74	83.25	32.92	12.26	117.52	332.48	152.48
445	246	2585.89	807.13	78.53	32.97	9.5	84.39	5.61	5.61	445	532	98.32	1487.21	160.89	53.5	12.66	141.8	308.2	128.2
446	109	2429.2	800.86	38.28	13.83	10.04	74.49	15.51	15.51	446	356	330.54	1485.39	80.33	22.51	20.13	3.59	86.41	86.41
447	204	2823.2	805.43	61.94	25.4	10.23	113.42	336.58	156.58	447	438	2732.28	1495.47	117.4	27.73	20.11	105.42	344.58	164.58
448	773	1688.28	822.26	150.02	55.1	17.86	103.68	346.32	166.32	448	331	2505.08	1502.21	106.12	39.95	10.55	114.96	335.04	155.04
449	131	681.77	801.98	43.11	14.74	11.31	17.7	72.3	72.3	449	134	2408.75	1491.19	47.7	18.66	9.14	121.32	328.68	148.68
450	236	2468.56	815.79	98.57	41.86	7.18	64.47	25.53	25.53	450	157	2062.53	1501.54	59.6	18.39	10.87	29.08	60.92	60.92
451	964	2643.84	837.33	232.11	76.38	16.07	105.32	344.68	164.68	451	154	2615.94	1506.08	55.7	21.37	9.18	99.78	350.22	170.22
452	349	2604.75	826.9	138.85	41.45	10.72	90.39	359.61	179.61	452	422	3241.58	1511.93	149.68	29.87	17.99	81.41	8.59	8.59
453	1785	158.08	856.83	284.39	78.75	28.86	108.03	341.97	161.97	453	242	3130.04	1521.32	79.36	29.49	10.45	151.18	298.82	118.82
454	251	781.25	823.22	79.25	29.48	10.84	81.75	8.25	8.25	454	114	3570.5	1516.23	40.04	13.17	11.03	120.79	329.21	149.21
455	224	2232.97	815.38	73.84	28	10.18	17.24	72.76	72.76	455	353	2725.24	1520.74	76.53	27.06	16.61	164.43	285.57	105.57
456	141	1596.03	815.91	45.36	15.04	11.94	46.75	43.25	43.25	456	646	3023.7	1533.8	139.1	44.18	18.62	51.47	38.53	38.53
457	3506	882.73	841.53	379.89	118.53	37.66	166.11	283.89	103.89	457	178	2619.63	1533.71	62.04	26.7	8.49	100.51	349.49	169.49
458	733	2838.13	831.06	132.95	35.05	26.63	143.54	306.46	126.46	458	107	87.96	1536.25	49.36	17.21	7.92	38.07	51.93	51.93
459	122	956.16	825.72	42.28	13.52	11.49	123.94	326.06	146.06	459	1671	1905.76	1552.44	274.55	123.97	17.16	167.16	282.84	102.84
460	154	29.08	828.74	52.77	17.55	11.17	123.69	326.31	146.31	460	493	2736.45	1545.13	101.64	30.53	20.56	14.61	75.39	75.39
461	148	1707.17	834.93	65.25	18.26	10.32	111.82	338.18	158.18	461	1341	3608.93	1569.34	205.18	76.18	22.41	46.34	43.66	43.66
462	116	575.21	840.36	55.11	15.07	9.8	59.21	30.79	30.79	462	270	3664.34	1539	85.25	29.53	11.64	8.24	81.76	81.76
463	150	1404.61	840.5	47.11	17.96	10.63	112.23	337.77	157.77	463	1023	1114.37	1563.49	143.64	58.25	22.36	104	346	166
464	488	2119.72	854.35	186.94	71.15	8.73	145.55	304.45	124.45	464	1474	1076.24	1606	339.91	160.52	11.69	104.29	345.71	165.71
465	127	2448.83	846.07	50.04	20.25	7.99	81.48	8.52	8.52	465	116	3685.16	1549.34	54.77	21.99	6.72	33.82	56.18	56.18
466	306	1020.96	849.27	71.11	24.9	15.65	87.82	2.18	2.18	466	195	3242.18	1557.17	65.01	21.56	11.51	102.65	347.35	167.35
467	1271	2956.38	866.05	243.46	116.97	13.84	31.47	58.53	58.53	467	102	49.76	1555.83	49.36	16.41	7.91	74.61	15.39	15.39
468	155	2387.54	852.28	74.77	30.01	6.58	89.86	0.14	0.14	468	829	609.21	1572.6	150.07	60.28	17.51	139.48	310.52	130.52
469	108	3173.36	844.19	49.94	14.24	9.65	0.17	89.83	89.83	469	313	303.71	1562.22	111.64	45.47	8.76	12.73	77.27	77.27
470	130	782.08	848.22	44.63	17.52	9.45	101.91	348.09	168.09	470	111	2813.87	1564.22	62.18	19.11	7.4	78.98	11.02	11.02
471	172	1375.9	849.73	54.77	21.83	10.03	130.53	319.47	139.47	471	149	3190.12	1567.65	54.28	21.04	9.02	161.39	288.61	108.61
472	167	3316.55	849.96	48.28	15.82	13.44	79.25	10.75	10.75	472	110	1967.14	1572.1	49.94	14.65	9.56	32.21	57.79	57.79
473	6108	265.62	998.03	708.48	279.72	27.8	105.88	344.12	164.12	473	199	1995.62	1572.45	69.84	24.16	10.49	165.65	284.35	104.35
474	225	31.36	857.24	59.6	21.54	13.3	112.73	337.27	157.27	474	172	249.52	1576.17	58.53	18.6	11.78	24.85	65.15	65.15
475	139	958.01	854.85	47.7	18.89	9.37	61.4	28.6	28.6	475	241	1435.04	1598.27	92.18	38.6	7.95	88.14	1.86	1.86
476	116	1483.81	853.62	54.53	14.17	10.43	48.3	41.7	41.7	476	168	2819.02	1598.1	73.01	29.59	7.23	111.94	338.06	158.06
477	142	1084.76	855.46	45.46	16.92	10.68	121.75	328.25	148.25	477	128	2727.16	1594.48	62.87	19.55	8.34	143.93	306.07	126.07
478	299	493.03	857.19	69.01	23.58	16.15	175.03	274.97	94.97	478	804	2861.63	1604.47	118.71	39.34	26.02	45.48	44.52	44.52
479	100	636.86	855.71	40.04	15.81	8.05	154.72	295.28	115.28	479	281	729.94	1598.24	99.98	42.45	8.43	161.87	288.13	108.13
480	294	997.85	863.7	70.43	25.38	14.75	86.4	3.6	3.6	480	3255	2698.96	1629.71	377.1	68.88	60.17	141.31	308.69	128.69
481	343	673.79	868.06	87.25	35.51	12.3	76.32	13.68	13.68	481	402	184.27	1607.24	82.91	27.01	18.95	38.42	51.58	51.58
482	220	2632.14	862.95	58.04	19.72	14.2	85.05	4.95	4.95	482	1001	287.77	1610.69	147.78	59.42	21.45	14.4	75.6	75.6
483	964	1839.26	872.56	139.44	38.05	32.26	31.43	58.57	58.57	483	2261	3543.25	1640.17	257.12	88.41	32.56	52.48	37.52	37.52
484	215	2164.87	871.24	111.68	28.71	9.53	117.55	332.45	152.45	484	137	668.06	1609.86	52.28	21.06	8.28	161.46	288.54	108.54
485	568	2603.7	885.94	201.2	58.91	12.28	87.24	2.76	2.76	485	426	647.53	1619.29	87.98	29.56	18.35	149.69	300.31	120.31
486	1731	23.41	901.11	276.74	57.7	38.2	92.55	357.45	177.45	486	153	155.49	1620.56	61.11	22.41	8.69	68.05	21.95	21.95
487	112	269.21	870.04	39.46	14.46	9.86	118.82	331.18	151.18	487	119	3138.45	1618.44	46.04	18.34	8.26	168.88	281.12	101.12
488	328	719.26	878.31	93.88	36.01	11.6	139.02	310.98	130.98	488	7084	1767.32	1739.5	563.19	184.57	48.87	89.87	0.13	0.13
489	181	2700.38	875.1	62.18	22.31	10.33	33.78	56.22	56.22	489	120	218.95	1635.13	47.36	16.56	9.23	45.08	44.92	44.92
490	352	362.98	879.03	116.95	41.54	10.79	157.46	292.54	112.54	490	139	2972.32	1639.46	56.28	24.28	7.29	21.96	68.04	68.04
491	823	2765.19	885.33	141.78	43.46	24.11	28.58	61.42	61.42	491	279	1680.83	1651.69	88.57	27.37	12.98	131.86	318.14	138.14
492	114	968.51	877.27	45.8	19.27	7.53	8	82	82	492	2572	40.75	1664.61	247.97	79.92	40.98	170.81	279.19	99.19
493	585	1409.9	908.02	188.51	61.91	12.03	107.45	342.55	162.55	493	158	2771.16	1654.32	48.87	15.89	12.66	129.35	320.65	140.65
494	470	117.04	893.06	107.74	36.47	16.41	101.91	348.09	168.09	494	936	2279.13	1676.88	161.62	72.06	16.54	129.56	320.44	140.44
495	400	3437.91	898.54	127.44	41.9	12.16	112.37	337.63	157.63	495	1315	107.11	1668.58	161.2	58.37	28.68	5.83	84.17	84.17
496	418	1312.1	892.1	124.85	30.72	17.32	154.3	295.7	115.7	496	431	541.51	1663.19	84.33	31.69	17.32	151.49	298.51	118.51
497	849	1559.79	916.27	190.02	85.58	12.63	105.19	344.81	164.81	497	2969	643.7	1690.86	347.99	157.49	24	25.62	64.38	64.38
498	167	1535.49	891.67	59.7	22.19	9.58	102.68	347.32	167.32	498	2068	2519.99	1682.36	239.52	82.25	32.01	21.88	68.12	68.12
499	160	2466.62	889.27	53.7	21.26	9.58	72.66	17.34	17.34	499	2818	2772.06	1737.15	377.95	169.07	21.22	99.73	350.27	170.27
500	105	2894.93	883.43	50.53	20.54	6.51	7.11	82.89	82.89	500	106	3492.53	1673.1	38.28	13.55	9.96	98.11	351.89	171.89
501	100	2637.31	886.38	45.11	14.25	8.94	159.58	290.42	110.42	501	153	598.95	1674.15	53.94	19.25	10.12	146.41	303.59	123.59
502	441	2863.34	891.48	118.23	36.85	15.24	12.75	77.25	77.25	502	123	371.67	1680.61	45.36	16.39	9.56	156.92	293.08	113.08
503	292	847.85	895.3	93.15	32.49	11.44	22.43	67.57	67.57	503	118	3090.64	1681.11	47.94	17.93	8.38	156.54	293.46	113.46
504	2090	1742.75	911.72	317.55	69.8	38.13	160.59	289.41	109.41	504	255	2058.75	1685.1	83.5	24.82	13.08	140.52	309.48	129.48
505	120	1422.72	895.97	42.38	16.63	9.19	92.76	357.24	177.24	505	238	1701.23	1685.47	68.67	18.9	16.04	147.03	302.97	122.97
506	107	787.74	908.15	53.36	21.29	6.4	109.24	340.76	160.76	506	101	729.41	1684.4	44.28	13.72	9.37	136.8	313.2	133.2
507	6270	919.85	1025.82	932.66	236.3	33.78	114.28	335.72	155.72	507	293	2458.92	1688.71	76.18	29.76	12.53	12.06	77.94	77.94
508	243	2214.66	919.59	109.2	28.35	10.91	142.32	307.68	127.68	508	299	2812.33	1704.79	107.4	43.74	8.7	106.08	343.92	163.92
509	2442	1705.89	1021.4	467.3	204.26	15.22	109.64	340.36	160.36	509	326	1085.5	1699.36	91.98	34.26	12.12	24.2	65.8	65.8
510	609	1525.06	950.63	192.65	92.55	8.38	112.38	337.62	157.62	510	264	2113.83	1700.33	75.5	29.85	11.26	157.06	292.94	112.94
511	367	349.79	938.98	135.78	62.12	7.52	114.86	335.14	155.14	511	100	694.87	1700.98	47.36	14.13	9.01	2.43	87.57	87.57
512	643	1334.66	943.01	149.68	55.97	14.63	113.21	336.79	156.79	512	750	3033.3	1730.06	169.24	71.13	13.42	129.27	320.73	140.73
513	1050	324.91	965.01	248.43	108.9	12.28	126.54	323.46	143.46	513	137	3095.43	1704.6	50.18	15.98	10.92	148.26	301.74	121.74
514	1646	1026.83	954.29	194.27	66.74	31.4	84.79	5.21	5.21	514	1908	1203.74	1734.22	230.98	85.93	28.27	140.67	309.33	129.33
515	138	1197.64	930.2	42.63	14.8	11.88	149.84	300.16	120.16	515	5491	1599.4	1738.76	432.62	182.39	38.33	18.2	71.8	71.8
516	114	840.31	935.28	42.04	13.48	10.76	56.17	33.83	33.83	516	2527	369.68	1729.28	303.26	68.23	47.15	157.99	292.01	112.01
517	2471	545.16	981.73	333.36	79.05	39.8	102.2	347.8	167.8	517	167	1325.67	1713.72	55.11	18.17	11.71	135.32	314.68	134.68
518	287	2996.76	951.42	85.6	34.53	10.58	85.56	4.44	4.44	518	125	2571.86	1713.24	47.46	17.38	9.15	62.7	27.3	27.3
519	788	688.96	953.83	160.17	64.44	15.57	154.45	295.55	115.55	519	124	3054.31	1711.21	44.87	15.5	10.18	17.99	72.01	72.01
520	179	1190.89	945.7	55.94	18.73	12.17	132.15	317.85	137.85	520	413	790.47	1733.74	141.68	54.39	9.67	116.86	333.14	153.14
521	554	3568.56	959.19	130.17	45.13	15.63	116.27	333.73	153.73	521	118	664.74	1715.22	50.77	14.15	10.62	13.58	76.42	76.42
522	152	3748.72	944.88	51.46	18.75	10.32	178.96	271.04	91.04	522	149	2430.03	1715.67	48.28	15.52	12.22	25.61	64.39	64.39
523	149	225.29	953.54	58.77	24.7	7.68	119.15	330.85	150.85	523	2622	904.49	1756.71	264.25	94.59	35.29	98.97	351.03	171.03
524	253	822.52	950.65	62.18	21.88	14.73	178.73	271.27	91.27	524	272	1441.93	1727.69	73.36	29.06	11.92	101.23	348.77	168.77
525	256	2604.6	965.21	104.43	46.6	6.99	88.03	1.97	1.97	525	290	6.68	1731.41	99.25	25.76	14.33	85.52	4.48	4.48
526	369	1363.72	962.75	113.88	32.67	14.38	113.19	336.81	156.81	526	102	3867.37	1726.43	38.63	14.01	9.27	69.74	20.26	20.26
527	401	587.26	963.72	123.88	32.98	15.48	134.73	315.27	135.27	527	117	2825.13	1732.19	45.11	18.87	7.89	118.46	331.54	151.54
528	1272	64.7	1010.66	302.39	82.95	19.53	82.87	7.13	7.13	528	206	658.97	1736.78	77.4	28.84	9.1	55.99	34.01	34.01
529	250	2408.16	987.82	113.25	51	6.24	85.83	4.17	4.17	529	111	980.79	1734.24	50.53	19.31	7.32	113.2	336.8	156.8
530	439	382.98	1005.73	172.07	76.39	7.32	115.83	334.17	154.17	530	103	2520.17	1734.73	40.87	17.04	7.7	127.97	322.03	142.03
531	725	1206.53	987.75	116.85	44.6	20.7	131.08	318.92	138.92	531	691	2069.39	1763.37	163.82	54.24	16.22	66.42	23.58	23.58
532	293	2249.38	988.4	94.77	41.63	8.96	79.96	10.04	10.04	532	1343	3590.86	1804.74	330.23	121.63	14.06	118.01	331.99	151.99
533	6525	1219.79	1065.59	688.06	204.71	40.58	127.06	322.94	142.94	533	440	726.03	1762.11	159.72	43.75	12.81	58.35	31.65	31.65
534	162	1794.12	983.75	60.53	22.9	9.01	112.24	337.76	157.76	534	147	688.38	1747.24	60.53	25.41	7.37	13.51	76.49	76.49
535	487	683.03	987.81	87.64	28.71	21.59	38.7	51.3	51.3	535	295	2831.28	1761.68	88.91	32.32	11.62	95.31	354.69	174.69
536	180	2760.28	986.07	77.84	29.42	7.79	127	323	143	536	1775	1454.16	1806.94	293.62	124.37	18.17	98.33	351.67	171.67
537	176	581.58	984.37	54.18	21.22	10.56	150.33	299.67	119.67	537	956	2033.87	1782.8	187.58	46.67	26.08	75.07	14.93	14.93
538	142	1849.78	985.01	57.6	14.45	12.51	2.7	87.3	87.3	538	189	2487.21	1758.85	57.7	17.35	13.87	61.28	28.72	28.72
539	155	1432.18	991.42	52.77	17.52	11.26	126.68	323.32	143.32	539	2225	54.37	1779.26	289.85	74.25	38.15	9.76	80.24	80.24
540	324	716.24	998.01	77.74	29.97	13.77	122.52	327.48	147.48	540	150	2744.31	1766.2	50.28	20.1	9.5	103.27	346.73	166.73
541	120	1353.67	991.38	65.6	14.94	10.22	26.09	63.91	63.91	541	242	768.04	1779.48	72.08	20.31	15.17	28.99	61.01	61.01
542	262	980.49	998.58	86.81	37.34	8.93	141.88	308.12	128.12	542	229	2623.29	1781.58	88.33	21.39	13.63	146.28	303.72	123.72
543	185	178.49	1004.01	74.38	34.73	6.78	94.9	355.1	175.1	543	274	3605.53	1794.8	102.81	43.57	8.01	118.67	331.33	151.33
544	468	2669.84	1004.39	90.57	30.09	19.8	71.73	18.27	18.27	544	121	1639.43	1786.16	43.11	14.47	10.65	31.51	58.49	58.49
545	1188	3378.84	1054.33	353.89	96.47	15.68	115.75	334.25	154.25	545	2001	2984.34	1801.36	333.81	122.79	20.75	168.97	281.03	101.03
546	776	2548.92	1035.22	190.89	88.92	11.11	115.08	334.92	154.92	546	170	1207.78	1792.21	69.25	22.34	9.69	3.25	86.75	86.75
547	1125	1496.65	1054.24	326.79	71.47	20.04	80.93	9.07	9.07	547	143	506.09	1798.86	44.87	15.93	11.43	165.72	284.28	104.28
548	376	1546.15	1010.83	106.47	37.95	12.61	134.37	315.63	135.63	548	162	1834.59	1806.66	62.28	26.74	7.71	99.64	350.36	170.36
549	166	2969.43	1011.92	64.28	28.47	7.42	103.63	346.37	166.37	549	476	2928.97	1827.32	161.87	74.65	8.12	130.98	319.02	139.02
550	545	1861.78	1024.57	141.68	47.25	14.69	121.22	328.78	148.78	550	590	559.14	1817.69	172.07	36.78	20.43	9.02	80.98	80.98
551	248	3378.17	1017	64.18	21.39	14.77	164.24	285.76	105.76	551	1806	417.1	1834.46	352.82	67.64	34	7.62	82.38	82.38
552	620	1361.45	1036.67	168.99	57.65	13.69	114.53	335.47	155.47	552	19290	1569.25	1967.24	915.82	354.11	69.36	99.72	350.28	170.28
553	121	940.51	1019.98	52.77	12.63	12.2	18.3	71.7	71.7	553	379	3880.13	1827.63	116.23	38.13	12.65	107.61	342.39	162.39
554	1867	2471.58	1054.74	225.28	64.96	36.59	84.71	5.29	5.29	554	475	3094.43	1825.19	138.95	39.71	15.23	170.18	279.82	99.82
555	7603	354.99	1089.2	483.79	136.7	70.81	91.12	358.88	178.88	555	110	640.2	1827.61	50.28	15.45	9.06	150.71	299.29	119.29
556	1103	604.41	1076.25	284.17	101.16	13.88	97.39	352.61	172.61	556	1413	1199.11	1844.41	161.82	52.42	34.32	168.75	281.25	101.25
557	248	1516.02	1033.05	76.18	29.63	10.66	100.04	349.96	169.96	557	274	2868.07	1839.88	63.01	23.31	14.97	130.28	319.72	139.72
558	226	531.35	1032.6	85.98	33.64	8.55	49.51	40.49	40.49	558	132	1131.81	1852.14	64.28	26.37	6.37	76.39	13.61	13.61
559	185	2411.78	1031.92	64.87	27.46	8.58	99.41	350.59	170.59	559	6031	3016.65	1997.77	920.19	260.08	29.53	110.83	339.17	159.17
560	183	708.55	1025.71	71.25	26.1	8.93	164.76	285.24	105.24	560	1098	3771.3	1867.64	176.79	60.68	23.04	123.13	326.87	146.87
561	1390	3819.59	1039.44	350.01	156.01	11.34	170.47	279.53	99.53	561	410	2536.61	1861.94	139.82	58.71	8.89	148.18	301.82	121.82
562	4973	522.92	1074.75	535.71	119.97	52.78	144.67	305.33	125.33	562	1964	60.87	1881.26	188.65	51.49	48.57	153.39	296.61	116.61
563	1434	1131.38	1068.12	216.85	88.92	20.53	94.16	355.84	175.84	563	293	531.76	1867.35	86.57	33.06	11.28	33.38	56.62	56.62
564	631	2701.37	1055.35	128.91	53.59	14.99	92.55	357.45	177.45	564	1321	2007.61	1888.89	296.29	66.81	25.18	148.64	301.36	121.36
565	337	2318.06	1048.93	133.78	31	13.84	69.35	20.65	20.65	565	584	2344.18	1883.69	114.95	47.17	15.76	127.44	322.56	142.56
566	2210	1095.12	1086.51	426.93	135.69	20.74	133.15	316.85	136.85	566	145	3071.58	1878.79	67.6	21.44	8.61	83.53	6.47	6.47
567	110	1670.24	1041.25	44.87	17.05	8.21	89.67	0.33	0.33	567	3219	1365.25	1966.57	465.87	120.44	34.03	98.54	351.46	171.46
568	477	1982.1	1060.42	120.12	48.98	12.4	111.98	338.02	158.02	568	8407	876.23	1914.09	475.93	164.65	65.01	174.19	275.81	95.81
569	131	807.27	1060.56	52.28	20.54	8.12	84.73	5.27	5.27	569	255	2071.21	1895.77	63.6	21.7	14.96	24.4	65.6	65.6
570	346	1579.75	1078.55	154.02	39.31	11.21	112.52	337.48	157.48	570	168	3033.82	1895.48	71.36	22.01	9.72	172.01	277.99	97.99
571	532	2213.78	1079.62	117.25	49.9	13.57	78.07	11.93	11.93	571	295	2961.79	1905.99	109.84	39.55	9.5	94.31	355.69	175.69
572	793	2633.87	1089.88	189.68	63.03	16.02	85.9	4.1	4.1	572	1277	2209.25	1925.39	198.55	46.77	34.77	79.43	10.57	10.57
573	367	1817.86	1077.63	110.47	42.4	11.02	67.29	22.71	22.71	573	537	1107.99	1910.91	115.3	41.56	16.45	108.1	341.9	161.9
574	137	2128.67	1063.52	49.94	16.4	10.64	85.46	4.54	4.54	574	208	2888.83	1904.47	59.11	20.32	13.03	81.24	8.76	8.76
575	3774	1931.94	1160.93	515.35	230.99	20.8	107.46	342.54	162.54	575	308	151.31	1920.01	87.98	33.58	11.68	58.94	31.06	31.06
576	214	56.79	1066.49	83.74	27.49	9.91	37.11	52.89	52.89	576	525	2402.15	1931.9	131.78	52.44	12.75	93.06	356.94	176.94
577	278	2179.52	1073.23	77.4	23.29	15.2	18.07	71.93	71.93	577	191	2057.09	1917.84	55.11	16.77	14.5	141.51	308.49	128.49
578	2023	63.6	1095.68	216.69	75.9	33.94	36.46	53.54	53.54	578	131	1743.83	1923.41	57.36	23.52	7.09	41.57	48.43	48.43
579	155	165.36	1079	58.53	22.94	8.6	108.79	341.21	161.21	579	763	3100.59	1935.79	171.92	46.41	20.93	44.08	45.92	45.92
580	255	2391.54	1081.53	96.18	25.13	12.92	102.28	347.72	167.72	580	1867	1969.68	1954.64	313.4	72.9	32.61	56.26	33.74	33.74
581	109	988.2	1076.87	50.53	15.36	9.04	52.02	37.98	37.98	581	1576	2561.56	1930.79	283.82	130.71	15.35	6.38	83.62	83.62
582	120	2905.92	1077.02	46.53	17.29	8.84	107.39	342.61	162.61	582	483	131.04	1939.37	221.18	36.63	16.79	114.22	335.78	155.78
583	216	3261.49	1085.12	92.47	35.48	7.75	46.57	43.43	43.43	583	6105	3760.56	1988.21	545.27	160.41	48.46	144.61	305.39	125.39
584	419	436.74	1086.04	97.15	28.85	18.49	69.87	20.13	20.13	584	847	532.31	1939.04	116.23	34.51	31.25	70.21	19.79	19.79
585	140	1778.99	1081.78	48.63	15.36	11.6	61.45	28.55	28.55	585	110	3623.75	1929.92	55.84	19.53	7.17	148.09	301.91	121.91
586	3032	2611.34	1143.39	370.19	149.92	25.75	106.48	343.52	163.52	586	107	3681.88	1927.75	38.04	13.69	9.95	169.47	280.53	100.53
587	1486	2986.76	1129.74	253.82	84.48	22.4	84.36	5.64	5.64	587	134	650.15	1935.98	59.01	22.2	7.69	38.82	51.18	51.18
588	321	1008.43	1098.36	86.47	36.21	11.29	139.45	310.55	130.55	588	215	100.17	1945.67	65.6	24.52	11.17	75.67	14.33	14.33
589	118	2514.18	1100.49	51.21	22.89	6.56	96.56	353.44	173.44	589	3543	2513.95	2003.55	439.27	190.93	23.63	135.3	314.7	134.7
590	540	2404.17	1122.59	164.33	75.77	9.07	83.69	6.31	6.31	590	202	625.24	1949.34	67.84	21.62	11.89	42.22	47.78	47.78
591	1140	2448.81	1117.91	192.65	58.47	24.83	66.77	23.23	23.23	591	220	2022.37	1950.03	66.77	18.05	15.52	16.26	73.74	73.74
592	1641	1315.83	1132.82	267.46	70.96	29.44	75.02	14.98	14.98	592	209	2218.39	1959.08	82.33	35.12	7.58	20.57	69.43	69.43
593	193	2391.89	1115.59	120.33	39.5	6.22	91.57	358.43	178.43	593	105	3049.86	1967.85	44.28	16.35	8.18	148	302	122
594	1402	1631.92	1122.23	175.04	45.6	39.14	118.67	331.33	151.33	594	114	133.38	1971.82	48.28	19.58	7.41	69.75	20.25	20.25
595	171	983.05	1106.64	53.7	20.36	10.69	2.58	87.42	87.42	595	108	463.61	1978.31	48.28	20.08	6.85	154.87	295.13	115.13
596	569	2202.42	1129.23	135.1	32.97	21.98	108.73	341.27	161.27	596	168	3310.22	1986.26	67.84	23.46	9.12	150.66	299.34	119.34
597	246	3360.74	1117.84	79.01	28.89	10.84	90.08	359.92	179.92	597	584	87.59	1994.6	121.64	36.3	20.49	39.13	50.87	50.87
598	354	1813.74	1128.06	107.94	48.87	9.22	92.69	357.31	177.31	598	139	2892.4	1996.49	45.7	16.98	10.43	59.56	30.44	30.44
599	748	2802.49	1127.95	108.61	33.11	28.76	68	22	22	599	232	116.11	1999.27	66.77	20.65	14.3	91.93	358.07	178.07
600	205	648.38	1125.38	77.5	25.73	10.14	101.97	348.03	168.03	600	6119	909.35	2024.93	478.22	184.71	42.18	5.57	84.43	84.43
601	577	2513.86	1132.94	149.68	36.46	20.15	88.99	1.01	1.01	601	3046	2634.47	2049.11	328.62	141.8	27.35	131.72	318.28	138.28
602	101	2872.13	1124.73	54.77	19.98	6.44	60.65	29.35	29.35	602	379	2838.64	2021.94	125.2	49.47	9.76	116.13	333.87	153.87
603	166	2636.55	1126.98	50.04	18.49	11.43	75.36	14.64	14.64	603	3846	142.29	2099.87	587.78	248.64	19.69	50.84	39.16	39.16
604	413	2172.43	1135.33	169.38	41.83	12.57	136.64	313.36	133.36	604	406	61.9	2032.56	75.01	24.71	20.92	105.77	344.23	164.23
605	795	2274.23	1134.82	194.41	61.21	16.54	9.8	80.2	80.2	605	920	242.44	2051.35	239.32	66.35	17.65	43.4	46.6	46.6
606	181	1711.07	1136.4	61.01	22.38	10.3	53.08	36.92	36.92	606	1451	2982.34	2051.54	235.66	54.73	33.76	11.38	78.62	78.62
607	715	1756.55	1141.28	180.55	48.08	18.93	21.9	68.1	68.1	607	102	2695.92	2032.57	39.46	14.9	8.72	144.32	305.68	125.68
608	1298	435.04	1180.69	291.06	82.22	20.1	57.64	32.36	32.36	608	2370	725.21	2083.85	295.2	129.6	23.28	127.34	322.66	142.66
609	101	1956.34	1135.46	36.87	13.61	9.45	42.88	47.12	47.12	609	136	2910.41	2039.03	44.28	15.4	11.24	64.43	25.57	25.57
610	126	1167.33	1137.91	48.87	18.43	8.7	111.73	338.27	158.27	610	226	1070.41	2045.84	56.28	19	15.14	15.28	74.72	74.72
611	499	704.29	1158.01	105.74	29.36	21.64	9.92	80.08	80.08	611	853	49.54	2095.81	241.14	95.19	11.41	100.11	349.89	169.89
612	6757	3386.95	1251.42	915.36	190.97	45.05	115.82	334.18	154.18	612	1107	3852.76	2066.7	219.18	54.37	25.92	163.12	286.88	106.88
613	123	2152.35	1157.35	71.98	20.74	7.55	142.8	307.2	127.2	613	317	3587.59	2061.69	85.98	27.65	14.6	119.85	330.15	150.15
614	104	3082.54	1156.52	39.11	14	9.46	149.88	300.12	120.12	614	109	349.35	2053.84	38.63	12.91	10.75	13.32	76.68	76.68
615	330	188.97	1166.62	86.67	30.61	13.73	103.02	346.98	166.98	615	4774	1949.96	2114.63	354.58	135.78	44.77	101.34	348.66	168.66
616	341	834.44	1162.73	80.08	26.06	16.66	13.35	76.65	76.65	616	115	3608.59	2062.3	47.36	18.13	8.08	135.87	314.13	134.13
617	101	954.48	1157.79	37.46	13.42	9.59	164.88	285.12	105.12	617	355	519.77	2069.65	97.4	30.55	14.79	164.27	285.73	105.73
618	825	3240.47	1201.19	230.01	110.23	9.53	117.95	332.05	152.05	618	1055	443.8	2070.83	154.71	58.86	22.82	175.56	274.44	94.44
619	392	1859.89	1166.39	79.94	27.72	18.01	177.38	272.62	92.62	619	804	3702.53	2076.46	129.44	46.85	21.85	17.91	72.09	72.09
620	365	654.13	1181.08	94.81	33.47	13.88	67.68	22.32	22.32	620	385	344.63	2079.44	93.15	30	16.34	97.37	352.63	172.63
621	6314	2184.49	1264.34	681.75	186.65	43.07	102.61	347.39	167.39	621	143	1100.23	2067.86	68.18	17.39	10.47	173.63	276.37	96.37
622	5316	798.83	1251.74	636.38	144.07	46.98	147.99	302.01	122.01	622	174	654.33	2070.73	55.36	18.98	11.67	51.72	38.28	38.28
623	135	504.48	1182.68	49.7	20.22	8.5	71.87	18.13	18.13	623	687	2875.48	2087.46	194.21	40.87	21.4	127.93	322.07	142.07
624	100	943.42	1181.05	46.63	14.55	8.75	52.83	37.17	37.17	624	441	3765.12	2084.62	94.67	35.58	15.78	82.98	7.02	7.02
625	123	1587.46	1180.13	44.28	15.38	10.18	133.15	316.85	136.85	625	167	1746.78	2079.24	51.11	19.33	11	130.94	319.06	139.06
626	130	600.45	1182.08	46.04	17.04	9.71	23.43	66.57	66.57	626	240	300.2	2083.4	75.15	31.85	9.59	145.64	304.36	124.36
627	198	2314.05	1185.97	57.94	17.95	14.04	133.48	316.52	136.52	627	8566	679.46	2166.58	878.53	171.58	63.57	116.59	333.41	153.41
628	6330	347.26	1234.61	502.22	135.97	59.27	109.65	340.35	160.35	628	123	478.35	2091.72	54.18	18.08	8.66	76.48	13.52	13.52
629	421	1768.53	1188.37	134.02	33.31	16.09	5.19	84.81	84.81	629	281	1149.1	2101.14	106.23	36.64	9.77	113.71	336.29	156.29
630	802	3596.78	1205.53	160.07	57.13	17.87	135.22	314.78	134.78	630	1761	2051.58	2103.37	223.87	89.09	25.17	162.91	287.09	107.09
631	264	790.23	1188.63	92.57	33.95	9.9	2.87	87.13	87.13	631	225	792.98	2108.14	93.4	30.76	9.31	77.5	12.5	12.5
632	2518	666.59	1248.64	320.53	131.43	24.39	77.26	12.74	12.74	632	151	224.57	2099.49	46.04	17.17	11.2	174.04	275.96	95.96
633	153	1651.08	1195.57	49.36	18.96	10.28	148.27	301.73	121.73	633	487	357.59	2119.54	114.23	36.66	16.92	101.9	348.1	168.1
634	266	582.16	1201.16	69.74	19.23	17.61	174.4	275.6	95.6	634	1473	2258.39	2131.87	166.81	66.31	28.28	87.21	2.79	2.79
635	857	2454.18	1200.85	221.92	94	11.61	5.36	84.64	84.64	635	131	2642.87	2107.63	42.87	15.58	10.7	139.48	310.52	130.52
636	740	3307.09	1230.11	204.75	88.63	10.63	105.07	344.93	164.93	636	170	3844.06	2109.11	62.18	20.32	10.65	179.48	270.52	90.52
637	1201	2045.22	1231.56	236.01	79.64	19.2	113.88	336.12	156.12	637	146	1315.67	2112.99	48.53	17.75	10.48	135.26	314.74	134.74
638	212	832.01	1205.49	77.74	27.7	9.74	120.52	329.48	149.48	638	3858	859.97	2130.62	359.12	137.26	35.79	178.81	271.19	91.19
639	554	2818.89	1210.25	114.95	30.39	23.21	157.13	292.87	112.87	639	120	3668.3	2118.72	47.11	13.12	11.65	84.23	5.77	5.77
640	1652	2753.22	1228.88	207.48	54.35	38.7	92.58	357.42	177.42	640	421	3813.84	2127.65	119.05	51.46	10.42	23.54	66.46	66.46
641	211	503.37	1207.19	61.36	18.91	14.21	48.58	41.42	41.42	641	466	1145.28	2144.92	143.2	40.18	14.77	84.28	5.72	5.72
642	348	1384.16	1213.36	85.5	32.55	13.61	112.21	337.79	157.79	642	836	1462.59	2160.63	197.72	70.06	15.19	94.23	355.77	175.77
643	337	1112.82	1212	93.74	26.27	16.34	37.87	52.13	52.13	643	202	2706.85	2128.64	52.87	17.76	14.48	124.93	325.07	145.07
644	200	1240.6	1211.88	60.08	21.85	11.65	34.34	55.66	55.66	644	191	1493.79	2134.82	58.53	22.95	10.6	149.09	300.91	120.91
645	304	3274.46	1216.5	75.25	21.68	17.85	166.8	283.2	103.2	645	141	1036.56	2138.1	54.18	17.38	10.33	179.05	270.95	90.95
646	236	882.83	1216.77	99.15	22.64	13.27	146.43	303.57	123.57	646	138	3511.31	2137.7	50.28	18.3	9.6	11.82	78.18	78.18
647	131	1187.56	1221.3	65.74	22.29	7.48	120.25	329.75	149.75	647	229	285.47	2149.95	81.25	26.36	11.06	158.98	291.02	111.02
648	167	2865	1218.21	51.7	19.58	10.86	119.12	330.88	150.88	648	2678	381.38	2225.82	492.94	161.63	21.1	102.52	347.48	167.48
649	247	810	1223.57	98.71	27.53	11.42	177.62	272.38	92.38	649	373	3259.53	2176.98	117.11	55.98	8.48	87.38	2.62	2.62
650	624	2637.31	1238.68	115.98	44.74	17.76	107.43	342.57	162.57	650	218	3505.43	2158.72	57.6	18.35	15.12	124.38	325.62	145.62
651	115	1438.58	1221.93	42.87	17.5	8.37	162.42	287.58	107.58	651	1054	3464.67	2164.36	150.02	56.26	23.85	7.62	82.38	82.38
652	254	1219.55	1230.65	80.08	26.17	12.36	68.77	21.23	21.23	652	481	444.35	2200.65	162.61	65.28	9.38	84.41	5.59	5.59
653	393	2093.53	1225.62	84.53	34.76	14.39	175.69	274.31	94.31	653	781	2297.42	2191	179.87	64.87	15.33	139.76	310.24	130.24
654	565	3396.4	1232.97	94.91	32.71	22	127.04	322.96	142.96	654	142	3090.56	2171.47	57.6	18.47	9.79	43.31	46.69	46.69
655	422	1138.69	1233.1	113.54	24.65	21.8	20.57	69.43	69.43	655	104	42.88	2173.76	39.46	12.93	10.24	79.94	10.06	10.06
656	132	2620.26	1234.96	67.7	31.2	5.39	107.3	342.7	162.7	656	188	1560.66	2172.78	50.63	17.41	13.75	3.13	86.87	86.87
657	116	1119.43	1231.17	46.87	18.27	8.08	79.18	10.82	10.82	657	805	1033.5	2197.97	229.18	38.99	26.29	103.08	346.92	166.92
658	2328	1315.08	1271.56	316.66	127.99	23.16	133.02	316.98	136.98	658	138	3807.79	2183.69	58.87	23.7	7.41	76.01	13.99	13.99
659	365	2905.62	1250.57	127.54	52.68	8.82	75	15	15	659	265	3280	2190.53	94.12	44.31	7.61	50.09	39.91	39.91
660	105	322.96	1234.92	47.7	14.53	9.2	129.3	320.7	140.7	660	694	3188.2	2198.67	109.88	43.36	20.38	113.7	336.3	156.3
661	114	3539.77	1241.42	69.6	24.54	5.91	81.68	8.32	8.32	661	115	994.14	2190.34	58.18	14.2	10.31	6.62	83.38	83.38
662	989	1566.63	1288.82	275.81	97.2	12.96	108.95	341.05	161.05	662	115	1539.81	2192.47	46.38	18.28	8.01	86.84	3.16	3.16
663	175	3029.69	1246.3	67.6	23.9	9.32	81.09	8.91	8.91	663	214	1902.46	2195.55	77.01	26.22	10.39	139.24	310.76	130.76
664	144	2820.87	1249.15	61.36	27.16	6.75	67.9	22.1	22.1	664	177	1583.32	2197.6	55.6	23.37	9.64	49.73	40.27	40.27
665	102	1869.25	1243.56	53.94	20.51	6.33	14.27	75.73	75.73	665	7770	2763.81	2272.9	636.21	257.34	38.44	140.41	309.59	129.59
666	125	3678.45	1243.46	44.87	17.77	8.96	164.46	285.54	105.54	666	291	3875.27	2196.84	77.36	27.31	13.56	171.77	278.23	98.23
667	138	3728.01	1244.29	42.87	16.01	10.98	177.09	272.91	92.91	667	160	3847.41	2211.16	87.01	36.45	5.59	87.11	2.89	2.89
668	217	1778.01	1254.78	69.84	27.56	10.03	123.43	326.57	146.57	668	252	275.73	2204	92.47	26.9	11.93	97.51	352.49	172.49
669	176	558.52	1249.89	51.11	19.35	11.58	162.42	287.58	107.58	669	104	897.63	2194.91	43.46	17	7.79	9.66	80.34	80.34
670	179	1009.2	1258.3	68.43	22.45	10.15	97.91	352.09	172.09	670	921	3122.6	2225.23	167.2	68.23	17.19	90.26	359.74	179.74
671	135	1848.37	1248.65	47.7	18.39	9.35	20.34	69.66	69.66	671	102	2038.02	2196.65	47.11	18	7.21	9.6	80.4	80.4
672	8413	1632.61	1339.96	611.37	186.64	57.39	102.22	347.78	167.78	672	111	865.5	2203.66	46.28	18.63	7.59	160.44	289.56	109.56
673	1818	1245.91	1282.16	195.97	78.68	29.42	68.47	21.53	21.53	673	292	931.55	2216.81	103.15	30.2	12.31	84.36	5.64	5.64
674	110	627.75	1253.68	45.21	18.29	7.66	10.89	79.11	79.11	674	358	1929.11	2215.92	95.64	35.17	12.96	137.94	312.06	132.06
675	456	273.27	1268.4	100.47	32.55	17.83	111.93	338.07	158.07	675	3960	3160.3	2275.38	353.87	156.34	32.25	88.29	1.71	1.71
676	128	2739.45	1263.33	51.8	22.17	7.35	97.31	352.69	172.69	676	273	990.13	2220.62	66.77	24.92	13.95	73.13	16.87	16.87
677	421	2399.15	1278.63	168.45	67	8	138.1	311.9	131.9	677	1962	2547.88	2244.4	359.35	86.72	28.81	150.03	299.97	119.97
678	571	911.59	1272.05	146.17	35.52	20.47	11.2	78.8	78.8	678	139	123.49	2223.91	43.7	13.99	12.65	20.83	69.17	69.17
679	931	1148.65	1281.5	174.75	46.93	25.26	121.88	328.12	148.12	679	26537	1339.2	2383.29	1435.78	340.94	99.1	53.68	36.32	36.32
680	110	3533.5	1262	41.7	14.62	9.58	24.61	65.39	65.39	680	835	3666.2	2252.06	129.3	34.48	30.84	176.63	273.37	93.37
681	1971	553.33	1330.39	318.25	138.63	18.1	103.82	346.18	166.18	681	440	246.97	2253.22	106.47	32.67	17.15	4.12	85.88	85.88
682	4103	112.38	1302.64	331.5	98.34	53.12	42.19	47.81	47.81	682	101	4.54	2257.61	57.36	17.42	7.38	67.51	22.49	22.49
683	4569	252.5	1323.18	312.63	109.9	52.93	100.22	349.78	169.78	683	107	1626.28	2251.43	51.11	18.31	7.44	6.53	83.47	83.47
684	149	2708.86	1267.67	50.77	16.02	11.84	51.92	38.08	38.08	684	198	608.62	2258.33	74.67	20.88	12.08	103.16	346.84	166.84
685	240	2087.53	1270.7	88.33	26.24	11.64	133.63	316.37	136.37	685	2884	2177.97	2302.15	290.92	115.03	31.92	51.49	38.51	38.51
686	139	2107.47	1275.26	62.18	15.38	11.51	146.5	303.5	123.5	686	1445	530.15	2271.98	177.92	65.32	28.17	7.59	82.41	82.41
687	100	419.92	1274.74	38.04	14.2	8.97	46.62	43.38	43.38	687	115	99.13	2259.63	68.18	22.9	6.39	7.12	82.88	82.88
688	110	2334.46	1274.35	40.04	13.98	10.02	150.09	299.91	119.91	688	136	1631.99	2271.51	81.98	16.67	10.38	172.27	277.73	97.73
689	152	2127.96	1279.06	50.77	18.26	10.6	61.86	28.14	28.14	689	344	126.55	2287.1	110.57	44.45	9.85	104.4	345.6	165.6
690	105	3484.85	1276.44	44.87	17.63	7.58	2.9	87.1	87.1	690	136	3269	2279.05	50.04	16.98	10.2	67.58	22.42	22.42
691	1274	479.98	1292.7	180.79	53.94	30.07	7.64	82.36	82.36	691	126	1759.25	2277.98	42.04	13.92	11.53	86.26	3.74	3.74
692	101	1502.77	1282.23	50.87	22.06	5.83	105.87	344.13	164.13	692	2110	2650.73	2294.24	407.39	82.32	32.64	162	288	108
693	8695	1409.75	1368.23	707.68	165.35	66.95	88.96	1.04	1.04	693	133	471.82	2283.05	62.18	25.08	6.75	74.03	15.97	15.97
694	400	950.64	1296.98	108.51	48.67	10.46	129.51	320.49	140.49	694	151	2043.61	2283.1	62.43	20.76	9.26	150.57	299.43	119.43
695	163	2692.97	1290.34	59.6	23.48	8.84	55.61	34.39	34.39	695	134	3752.74	2291.16	62.43	25.5	6.69	58.28	31.72	31.72
696	127	2895.95	1287.85	42.53	14.45	11.19	40.55	49.45	49.45	696	1546	2542.35	2330.43	228.25	94.69	20.79	128.23	321.77	141.77
697	143	330.85	1296.74	57.6	23.09	7.88	116.64	333.36	153.36	697	288	266.95	2300.5	68.67	23.81	15.4	128.41	321.59	141.59
698	418	1911.62	1300.2	111.3	40.35	13.19	152.92	297.08	117.08	698	303	925.01	2299	97.01	39.3	9.82	178.55	271.45	91.45
699	7552	2139.86	1398.36	791.19	180.77	53.19	106.61	343.39	163.39	699	1567	1749.59	2315.26	151.78	45.57	43.78	5.16	84.84	84.84
700	364	1088.49	1307.16	118.81	33.09	14.01	116.92	333.08	153.08	700	1950	168.72	2352.12	314.37	150.18	16.53	55.77	34.23	34.23
701	217	1953.86	1317.82	91.01	40.32	6.85	100.78	349.22	169.22	701	1443	2063.73	2347.67	282.15	105.1	17.48	111.72	338.28	158.28
702	355	298.92	1310.19	85.15	34.41	13.14	147.02	302.98	122.98	702	274	407.91	2314.67	97.74	20.81	16.76	135.03	314.97	134.97
703	137	1818.81	1311.86	53.11	20.96	8.32	67.55	22.45	22.45	703	112	1641.65	2312.88	46.53	13.03	10.94	8.01	81.99	81.99
704	721	1153.64	1331.3	216.11	58.74	15.63	102.79	347.21	167.21	704	1122	299.76	2330.51	141.92	43.65	32.72	80.6	9.4	9.4
705	120	2821.62	1309.72	42.63	14.79	10.33	99.24	350.76	170.76	705	2701	981.02	2335.76	367.75	69.01	49.83	4.77	85.23	85.23
706	2750	3807.56	1344.69	246.88	97.52	35.91	54.91	35.09	35.09	706	103	573.67	2317.24	40.04	15.62	8.4	9.03	80.97	80.97
707	5032	2325.9	1355.35	657.35	128.16	49.99	1.59	88.41	88.41	707	327	600.2	2333.59	117.88	43.75	9.52	81.94	8.06	8.06
708	565	2480.81	1333.31	176.45	58.86	12.22	138.13	311.87	131.87	708	178	262.76	2323.9	58.18	18.3	12.39	174.96	275.04	95.04
709	450	1777.53	1320.91	86.47	30.05	19.07	150.69	299.31	119.31	709	2217	3128.49	2392.08	341.46	148.31	19.03	107.33	342.67	162.67
710	269	1544.76	1326.38	93.4	31.28	10.95	115.08	334.92	154.92	710	149	2489.21	2325.92	49.7	17.24	11	115.46	334.54	154.54
711	290	2422.44	1327.12	95.54	39.86	9.26	137.74	312.26	132.26	711	226	666.69	2330.5	69.25	25.97	11.08	131.58	318.42	138.42
712	132	49.15	1325.01	57.84	26.41	6.36	127.16	322.84	142.84	712	13639	3267.2	2477.57	924.82	291.61	59.55	114.63	335.37	155.37
713	109	2226.94	1323.8	40.97	16.26	8.53	88.59	1.41	1.41	713	12860	3113.71	2494.46	920.86	378.18	43.3	116.03	333.97	153.97
714	108	606.66	1331.24	44.04	17.41	7.9	73.57	16.43	16.43	714	319	2740.86	2341.1	114.12	31.25	13	150.43	299.57	119.57
715	298	2908.39	1332.39	73.01	23.59	16.09	11.18	78.82	78.82	715	225	2470.66	2343.31	63.7	25.09	11.42	101.7	348.3	168.3
716	119	1324.67	1330.89	56.18	20.38	7.44	156.96	293.04	113.04	716	101	410.14	2340.96	38.87	12.88	9.98	102.23	347.77	167.77
717	159	366.92	1330.2	52.28	21.78	9.29	170.28	279.72	99.72	717	254	656.34	2346.47	69.5	25.28	12.79	118.93	331.07	151.07
718	151	3112.49	1335.12	51.94	19.25	9.99	86.4	3.6	3.6	718	121	1592.55	2348.1	50.28	20.01	7.7	84.08	5.92	5.92
719	169	521.48	1337.24	55.7	23.45	9.18	106.73	343.27	163.27	719	152	36.35	2347.78	63.94	23.22	8.34	21.84	68.16	68.16
720	148	2447.72	1334.22	64.67	25.2	7.48	150.71	299.29	119.29	720	849	1177.1	2368.79	154.99	66.81	16.18	149.44	300.56	120.56
721	204	404.31	1338.63	96.47	22.03	11.79	123.93	326.07	146.07	721	5070	1715.47	2398.33	436.42	195.82	32.97	25.51	64.49	64.49
722	412	3519.33	1346.16	96.81	34.64	15.14	72.14	17.86	17.86	722	154	694.64	2365.54	51.11	18.03	10.88	99.97	350.03	170.03
723	589	2082.5	1350.02	124.12	48.11	15.59	112.78	337.22	157.22	723	114	523.89	2365.65	50.18	17.68	8.21	149.43	300.57	120.57
724	126	535.96	1339.87	50.04	21.38	7.5	106.33	343.67	163.67	724	7049	3014.35	2486.57	600.11	257.42	34.87	103.18	346.82	166.82
725	108	1493.51	1337.25	47.94	15.08	9.12	70.8	19.2	19.2	725	1630	2949.53	2412.93	199.72	82.89	25.04	113.79	336.21	156.21
726	560	2769.29	1347.49	141.82	50.52	14.11	35.78	54.22	54.22	726	173	414.66	2385.58	57.01	23.33	9.44	133.43	316.57	136.57
727	146	1984.62	1338.28	49.11	18.95	9.81	139.07	310.93	130.93	727	6765	1501.37	2497.65	753.82	220.39	39.08	64.03	25.97	25.97
728	130	1194.08	1340.02	42.04	15.68	10.55	149.92	300.08	120.08	728	381	725.38	2399.94	102.12	34	14.27	35	55	55
729	137	1509.25	1344.35	51.94	21.65	8.06	144.45	305.55	125.55	729	603	537.82	2405.64	137.2	48.36	15.88	150.57	299.43	119.43
730	1671	331.56	1376.43	255.32	52.4	40.6	57.32	32.68	32.68	730	314	1140.1	2403.9	95.98	30.53	13.09	86.61	3.39	3.39
731	294	2916.84	1363.1	97.98	45.21	8.28	63.01	26.99	26.99	731	105	2694.99	2393.38	42.04	13.2	10.13	30.06	59.94	59.94
732	1958	729.02	1405.7	365.14	131.28	18.99	120.8	329.2	149.2	732	676	2872.97	2397.9	139.88	54	15.94	166.25	283.75	103.75
733	300	9.28	1358.43	89.84	24.21	15.78	63	27	27	733	657	2440.66	2425.88	159.2	47.56	17.59	87.79	2.21	2.21
734	1018	2627.71	1371.5	192.25	64.5	20.1	35.98	54.02	54.02	734	2237	3594.62	2432.09	187.24	56.74	50.2	87.23	2.77	2.77
735	266	1597.83	1378.17	111.05	46.77	7.24	111.62	338.38	158.38	735	131	3658.35	2412.78	44.87	15.73	10.6	78.2	11.8	11.8
736	182	2008.54	1369.14	52.28	20.17	11.49	109.62	340.38	160.38	736	853	1185.79	2430.72	135.88	48.46	22.41	110.49	339.51	159.51
737	228	531.11	1376.66	83.25	33.37	8.7	106.16	343.84	163.84	737	233	401.29	2427.7	89.05	19.79	14.99	72.41	17.59	17.59
738	169	155.67	1370.36	58.18	21.84	9.85	155.72	294.28	114.28	738	10900	2757.1	2522.32	1009.16	184.29	75.31	100.42	349.58	169.58
739	291	1318.48	1382.41	108.81	33.6	11.03	114.01	335.99	155.99	739	854	3432.85	2429.21	149.34	36.16	30.07	44.01	45.99	45.99
740	623	1856.24	1384.71	141.54	30.75	25.79	82.42	7.58	7.58	740	385	1731.33	2431.23	113.1	43.58	11.25	43.14	46.86	46.86
741	204	907.28	1377.85	77.15	20.73	12.53	48.88	41.12	41.12	741	1219	188.35	2440.75	148.27	50.07	31	80.19	9.81	9.81
742	749	449.99	1386.66	112.95	41.28	23.1	141.54	308.46	128.46	742	659	3392.9	2436.05	150.02	36.26	23.14	76.32	13.68	13.68
743	100	927.31	1376.33	38.87	12.79	9.95	139.58	310.42	130.42	743	104	2361.22	2426.88	49.94	19.57	6.77	118.81	331.19	151.19
744	357	1947.88	1381.68	72.77	22.13	20.54	80.84	9.16	9.16	744	490	2855.12	2452.83	116.95	49.09	12.71	118.65	331.35	151.35
745	984	775.74	1401.09	170.65	37.19	33.69	83.11	6.89	6.89	745	974	1597.8	2460.67	158.02	50.38	24.61	95.12	354.88	174.88
746	1158	190.39	1403.61	193.04	49.09	30.03	116.4	333.6	153.6	746	1443	1017.33	2503	334.53	101.24	18.15	84.75	5.25	5.25
747	342	3023.06	1401.24	146.17	44.33	9.82	111.12	338.88	158.88	747	2989	1173.26	2497.73	279.87	106.23	35.83	92.51	357.49	177.49
748	178	2323.89	1389.03	51.11	18.81	12.05	31.45	58.55	58.55	748	583	909.74	2453.42	98.08	36.86	20.14	179.38	270.62	90.62
749	1054	394.22	1402.43	153.24	46.97	28.57	176.78	273.22	93.22	749	512	12.41	2464.32	106.33	32.78	19.89	132.3	317.7	137.7
750	1404	645.15	1414.53	197.87	59.51	30.04	71.15	18.85	18.85	750	140	408.46	2463.06	46.04	17.07	10.44	94.04	355.96	175.96
751	239	1808.09	1401.25	65.7	25.46	11.95	94.43	355.57	175.57	751	1043	595.35	2484.3	235.18	42.4	31.32	179.7	270.3	90.3
752	282	1486.32	1405.02	76.77	28.88	12.43	87.45	2.55	2.55	752	116	2345.3	2472.29	56.77	20.45	7.22	33.73	56.27	56.27
753	334	281.38	1405.39	86.67	25.55	16.65	72.49	17.51	17.51	753	305	540.83	2477.87	87.4	25.72	15.1	14.39	75.61	75.61
754	198	1129.28	1403.68	60.53	23.94	10.53	89.18	0.82	0.82	754	102	1449.96	2480.91	41.46	13.63	9.52	144.12	305.88	125.88
755	160	143.98	1404.08	56.18	18.93	10.76	154.03	295.97	115.97	755	989	251.05	2498.73	139.1	50.65	24.86	56.01	33.99	33.99
756	4572	1563.22	1505.77	521.2	213.71	27.24	83.2	6.8	6.8	756	106	1749.63	2489.47	45.8	19.3	6.99	84.5	5.5	5.5
757	276	958.02	1409.14	97.05	20.96	16.77	175.41	274.59	94.59	757	1543	2418.52	2523.06	211.66	97.97	20.05	51.65	38.35	38.35
758	1882	3500.97	1421.55	230.69	69.41	34.52	13.37	76.63	76.63	758	1093	317.06	2523.62	181.04	70.5	19.74	119.43	330.57	150.57
759	113	692.3	1408.54	51.6	16.62	8.66	173.93	276.07	96.07	759	385	3515.29	2506.64	87.15	31.47	15.57	47.12	42.88	42.88
760	2356	3304.5	1481.75	412.32	149.29	20.09	75.84	14.16	14.16	760	125	2887.79	2512.6	64.43	21.71	7.33	106.07	343.93	163.93
761	428	1339.64	1435.25	124.95	43.31	12.58	108.2	341.8	161.8	761	449	149.3	2517.94	104.61	47.74	11.97	38.55	51.45	51.45
762	839	1975.82	1448.26	185.72	71.02	15.04	116	334	154	762	198	1376.52	2513.16	58.18	21.66	11.64	135.38	314.62	134.62
763	371	3764.82	1432.14	92.47	32.32	14.62	54.88	35.12	35.12	763	276	965.34	2518.89	102.81	23.75	14.8	113.45	336.55	156.55
764	377	2595.06	1428.49	104.71	39.22	12.24	152.89	297.11	117.11	764	307	779.29	2520.49	71.36	21.34	18.32	159.23	290.77	110.77
765	103	923.97	1424.86	39.7	14.71	8.91	38.29	51.71	51.71	765	1177	87.02	2553.47	206.75	68.3	21.94	98.65	351.35	171.35
766	360	1011.16	1433.38	102.81	30.22	15.17	85.67	4.33	4.33	766	1596	198.79	2553.56	205.66	79.4	25.59	56.13	33.87	33.87
767	497	1260.38	1434.97	128.61	43.12	14.67	41.63	48.37	48.37	767	236	1753.46	2529.36	57.94	19.17	15.68	58.56	31.44	31.44
768	130	2516.36	1427.69	46.28	16.42	10.08	87.74	2.26	2.26	768	144	3243.65	2530.39	58.43	17.02	10.77	114.33	335.67	155.67
769	327	1062.69	1434.19	95.05	42.8	9.73	41.1	48.9	48.9	769	102	833.84	2529.34	37.8	14.33	9.06	78.87	11.13	11.13
770	1860	409.5	1463.98	197.58	72.5	32.66	94.82	355.18	175.18	770	371	285.38	2542.89	111.15	41.52	11.38	95.65	354.35	174.35
771	3362	1716.66	1494.92	378.68	128.66	33.27	97.52	352.48	172.48	771	325	1601.06	2532.29	79.25	23.62	17.52	25.3	64.7	64.7
772	122	3274.48	1434.48	59.94	19.54	7.95	85.21	4.79	4.79	772	385	1828.38	2538.75	132.12	61.75	7.94	23	67	67
773	102	116.9	1433.45	44.53	15.86	8.19	82.63	7.37	7.37	773	630	3875.74	2545.96	112.67	31.6	25.38	32.7	57.3	57.3
774	406	3861.12	1430.82	100.18	44.85	11.52	0.85	89.15	89.15	774	1454	2671.56	2591.26	330.8	151.87	12.19	132	318	138
775	41975	3778.18	1619.28	1462.14	347.17	153.94	98.25	351.75	171.75	775	101	3349.82	2544.28	36.87	12.25	10.5	87.39	2.61	2.61
776	263	1928.73	1440.02	64.18	21.96	15.25	111.76	338.24	158.24	776	132	2153.85	2550.42	53.11	16.35	10.28	144.96	305.04	125.04
777	1192	3788.3	1459.86	166.75	70.39	21.56	65.36	24.64	24.64	777	3495	688.29	2619.24	432.13	118.72	37.48	71.69	18.31	18.31
778	104	1136.35	1441.6	54.53	14.97	8.85	29.65	60.35	60.35	778	144	2685.88	2552.88	45.7	16.56	11.07	106.14	343.86	163.86
779	213	1457.14	1446.66	67.6	18.9	14.35	116.62	333.38	153.38	779	581	1522.79	2580.27	155.58	45.45	16.28	55.08	34.92	34.92
780	571	684.89	1454.27	114.12	30.1	24.15	96.55	353.45	173.45	780	150	750.18	2563.28	59.36	20.02	9.54	7.89	82.11	82.11
781	499	1213.96	1453.08	126.12	40.76	15.59	28.45	61.55	61.55	781	819	1009.76	2609.13	204.89	70.74	14.74	77.13	12.87	12.87
782	203	570.66	1450.29	63.84	23.28	11.1	119.68	330.32	150.32	782	104	1551.36	2578.62	50.28	12.81	10.34	48.5	41.5	41.5
783	230	105.39	1457.41	63.36	24.99	11.72	107.85	342.15	162.15	783	135	651.23	2582.67	56.43	14.43	11.91	52.44	37.56	37.56
784	1074	1295.2	1461.93	135.3	41.68	32.81	175.56	274.44	94.44	784	376	272.41	2599.68	109.88	30.69	15.6	49.73	40.27	40.27
785	1778	254.76	1489.46	200.65	57.23	39.56	99.56	350.44	170.44	785	654	194.07	2604.64	151.72	68.41	12.17	36.58	53.42	53.42
786	392	1953.51	1469.58	95.74	31.3	15.95	91.74	358.26	178.26	786	8030	2098.14	2642.05	999.54	154.72	66.08	1.65	88.35	88.35
787	224	2348.62	1478.14	116.61	50.26	5.67	59.82	30.18	30.18	787	199	322.16	2600.2	61.6	20.36	12.45	45.8	44.2	44.2
788	3796	1638.42	1502.17	469.65	83.1	58.16	48.38	41.62	41.62	788	104	3659.6	2598.01	44.28	15.17	8.73	127.9	322.1	142.1
789	202	2322.29	1471.47	59.11	18.6	13.83	98.11	351.89	171.89	789	151	792.42	2595.61	56.28	23.69	8.11	10.63	79.37	79.37
790	5771	480.55	1531.08	564.22	235.28	31.23	38.66	51.34	51.34	790	1646	3865.07	2641.02	279.12	96.96	21.61	121.2	328.8	148.8
791	1904	2483.14	1516.93	319.04	149.94	16.17	47.04	42.96	42.96	791	525	3538.2	2616.19	111.78	39.13	17.08	128.61	321.39	141.39
792	400	1188.55	1480.72	103.3	41.35	12.32	139.22	310.78	130.78	792	444	3588.53	2617.31	109.2	25.79	21.92	109.35	340.65	160.65
793	171	1529.46	1473.46	61.6	17.56	12.4	124.01	325.99	145.99	793	189	78.61	2626.07	74.43	29.93	8.04	86.03	3.97	3.97
794	262	1759.67	1478.06	64.18	24.57	13.58	110.72	339.28	159.28	794	162	1186.1	2625.38	63.84	15.26	13.52	53.83	36.17	36.17
795	111	2080.6	1473.22	40.28	13.36	10.58	24.12	65.88	65.88	795	249	3750.6	2625.17	75.84	28.61	11.08	2.49	87.51	87.51
796	177	1432.17	1472.12	63.36	26.2	8.6	0.85	89.15	89.15	796	1065	2877.9	2661.04	190.69	53.38	25.4	58.57	31.43	31.43
797	309	3683.72	1496.74	124.23	51.1	7.7	101.61	348.39	168.39	797	788	3076.39	2650.84	150.75	50.98	19.68	24.74	65.26	65.26
798	120	2784.38	1480.01	50.18	21.55	7.09	137.54	312.46	132.46	798	138	2464.33	2641.93	80.57	23.38	7.51	6.12	83.88	83.88
799	226	1797.6	1487.01	71.25	23.62	12.18	105.11	344.89	164.89	799	303	1510.57	2647.85	93.4	31.26	12.34	130.69	319.31	139.31
800	2332	736.89	1522.53	288.82	115.52	25.7	128.36	321.64	141.64	800	549	3837.16	2651.28	104.47	34.8	20.09	161.04	288.96	108.96
801	7068	647.73	1577.93	1011.38	144.7	62.19	102.53	347.47	167.47	801	137	628.17	2659.86	47.94	17.09	10.21	61.22	28.78	28.78
802	102	775.92	1488.54	44.87	15.39	8.44	90.01	359.99	179.99	802	4085	3736.79	2714.79	349.4	145.26	35.81	116.68	333.32	153.32
803	528	975.11	1497.47	89.74	28.89	23.27	178.88	271.12	91.12	803	8226	223.83	2711.35	701.51	143.94	72.77	168.87	281.13	101.13
804	198	1167.43	1492.95	55.6	17.14	14.71	50.59	39.41	39.41	804	134	1153.86	2662.6	48.87	19.64	8.69	169.56	280.44	100.44
805	732	2158.17	1502.48	126.47	32.38	28.78	89.28	0.72	0.72	805	170	2137.65	2676.75	77.15	27.66	7.83	159.88	290.12	110.12
806	188	1285.81	1502.03	71.6	28.45	8.41	104.61	345.39	165.39	806	278	871.64	2689.67	96.81	39.82	8.89	59.17	30.83	30.83
807	928	690.34	1531.61	219.28	85.9	13.76	117.25	332.75	152.75	807	156	418.31	2687.3	50.28	18.58	10.69	100.93	349.07	169.07
808	421	1756.06	1511.76	90.33	36.63	14.64	74.04	15.96	15.96	808	131	665.11	2689.52	61.5	14.44	11.55	10.5	79.5	79.5
809	199	450.19	1504.65	56.28	21.38	11.85	71	19	19	809	102	2853.75	2694.72	41.7	12.1	10.73	108.96	341.04	161.04
810	261	2668.48	1502.66	78.43	27.94	11.89	4.01	85.99	85.99	810	1393	996.75	2711.85	200.79	83.11	21.34	25.1	64.9	64.9
811	100	2844.06	1500.58	43.21	19.11	6.66	170.91	279.09	99.09	811	193	3866.23	2698.06	66.18	28.38	8.66	158.82	291.18	111.18
812	1216	1356.29	1540.16	242.63	96.47	16.05	125.12	324.88	144.88	812	253	1443.29	2708.43	66.67	21.01	15.33	21.69	68.31	68.31
813	1511	2430.87	1518.19	163.82	47.5	40.5	15.28	74.72	74.72	813	635	3090.69	2726.65	151.14	69.02	11.71	129.88	320.12	140.12
814	225	3844.35	1518.36	100.37	18.05	15.88	119.14	330.86	150.86	814	210	843.31	2715.35	72.67	27.23	9.82	55.94	34.06	34.06
815	356	2227.1	1515.71	86.67	33.83	13.4	14.16	75.84	75.84	815	136	1713.39	2716.62	58.53	15.94	10.86	84.07	5.93	5.93
816	143	2524.26	1515.91	63.6	19.11	9.53	46.7	43.3	43.3	816	355	817.39	2717.34	80.91	29.92	15.11	17.77	72.23	72.23
817	236	1996.11	1526.26	83.25	33.2	9.05	104.34	345.66	165.66	817	8765	1815.85	2786.18	704.06	191.23	58.36	138.85	311.15	131.15
818	950	2731.69	1545.29	296.43	61.55	19.65	132.16	317.84	137.84	818	250	1248.54	2731.03	95.05	27.33	11.65	74.94	15.06	15.06
819	284	2787.73	1522.55	66.43	22.35	16.18	151.93	298.07	118.07	819	4222	1149.06	2768.8	364.96	91.13	58.99	105.89	344.11	164.11
820	119	3003.16	1517.36	53.94	19.31	7.84	12.56	77.44	77.44	820	305	3881.82	2734.91	83.36	25.94	14.97	101.87	348.13	168.13
821	3270	113.62	1579.02	392.1	182.92	22.76	46.18	43.82	43.82	821	2540	803.12	2755.84	370.09	147.48	21.93	164.38	285.62	105.62
822	149	2676.33	1518.02	58.63	25.82	7.35	164.8	285.2	105.2	822	253	3036.69	2740.85	78.67	29.95	10.75	117.59	332.41	152.41
823	143	3635.49	1524.47	57.94	17.34	10.5	82.66	7.34	7.34	823	288	3069.35	2742.86	83.5	25.5	14.38	85.67	4.33	4.33
824	2316	2282.25	1556.83	278.09	117.39	25.12	34.1	55.9	55.9	824	1029	3447.63	2754.33	137.4	55.1	23.78	81.08	8.92	8.92
825	692	918.71	1541.72	156.41	68.12	12.93	150.81	299.19	119.19	825	2045	3592.28	2775.07	210.98	87.87	29.63	43.87	46.13	46.13
826	111	1942.45	1535.62	60.67	20.91	6.76	42.03	47.97	47.97	826	145	544.16	2758.33	48.04	18.17	10.16	46.86	43.14	43.14
827	2190	800.24	1603	333.04	136.18	20.48	79.52	10.48	10.48	827	546	3080.35	2766.7	168.07	33.2	20.94	175.97	274.03	94.03
828	184	1286.54	1539.4	66.08	24.78	9.45	134.22	315.78	135.78	828	2034	2335.68	2806.53	354.8	140.58	18.42	140.12	309.88	129.88
829	1081	3865.62	1555.03	180.21	52.11	26.41	132.69	317.31	137.31	829	2163	1313.76	2797.75	196.51	76.84	35.84	105.33	344.67	164.67
830	237	2332.62	1546.61	78.08	29.55	10.21	48.3	41.7	41.7	830	176	2090.86	2775.29	67.11	29.34	7.64	77.61	12.39	12.39
831	276	2544.5	1544.56	69.01	25.04	14.03	17.37	72.63	72.63	831	131	2528.74	2776.03	52.77	14.78	11.28	90.36	359.64	179.64
832	531	3646.79	1554.78	158.41	34.75	19.46	76.46	13.54	13.54	832	718	2772.79	2778.85	130.37	44	20.78	8.17	81.83	81.83
833	264	2112.27	1554.95	102.71	35.15	9.56	139.27	310.73	130.73	833	125	3697.87	2775.22	41.7	14.43	11.03	137.32	312.68	132.68
834	1441	2735.31	1595.4	356.86	92.83	19.76	118.04	331.96	151.96	834	105	775.6	2780.86	58.28	22.95	5.83	95.8	354.2	174.2
835	100	955.99	1547.97	55.36	22.66	5.62	160.77	289.23	109.23	835	191	2458.24	2782.65	84.67	24.39	9.97	92.01	357.99	177.99
836	107	3469.54	1548.95	42.87	13.1	10.4	37.98	52.02	52.02	836	490	185.49	2787.93	90.81	35.98	17.34	141.03	308.97	128.97
837	417	556.81	1565.37	126.61	45.18	11.75	34.43	55.57	55.57	837	4090	254.11	2832.79	314.72	89.56	58.15	119.32	330.68	150.68
838	148	2211.65	1560.28	45.11	15.87	11.87	52.76	37.24	37.24	838	319	3200.97	2800.95	73.94	26.99	15.05	86.71	3.29	3.29
839	108	480.36	1559.01	43.7	14.67	9.37	2.7	87.3	87.3	839	102	3102.57	2796.38	40.28	13.84	9.39	135.73	314.27	134.27
840	298	3605.72	1566.22	119.2	45.26	8.38	152.52	297.48	117.48	840	1551	115.57	2832.77	178.07	72.93	27.08	115.14	334.86	154.86
841	607	2366.51	1572.47	106.23	30.48	25.36	114.45	335.55	155.55	841	149	2271.63	2805.92	52.77	22.74	8.34	146.16	303.84	123.84
842	147	2854.19	1565.47	45.7	16.23	11.54	121.22	328.78	148.78	842	100	871.5	2807.54	39.46	13.12	9.71	172.77	277.23	97.23
843	230	2312.4	1569.38	63.7	23.54	12.44	75.73	14.27	14.27	843	210	3108.81	2814.76	69.01	20.51	13.04	119.76	330.24	150.24
844	144	1327.1	1573.12	45.7	14.55	12.6	35.57	54.43	54.43	844	578	1502.51	2830.63	120.71	36.57	20.12	49.63	40.37	40.37
845	100	2010.04	1576.33	40.87	13.31	9.57	69.55	20.45	20.45	845	116	2938.52	2824.53	44.53	17.81	8.29	123.32	326.68	146.68
846	139	1725.79	1577.97	54.18	21.34	8.29	141.99	308.01	128.01	846	625	3033.02	2853.41	170.89	79.39	10.02	58.34	31.66	31.66
847	114	2423.1	1579.05	50.77	17.67	8.22	63.38	26.62	26.62	847	254	1756.61	2836.09	100.12	27.56	11.74	162.41	287.59	107.59
848	244	1991.18	1587.78	78.08	29.96	10.37	99.12	350.88	170.88	848	116	3884.41	2835.92	47.8	17.73	8.33	99.62	350.38	170.38
849	432	2680	1595.33	134.85	58.5	9.4	121.91	328.09	148.09	849	122	3054.69	2850.63	41.7	14.58	10.65	53.5	36.5	36.5
850	110	3118.35	1585.68	54.77	20.4	6.87	100.51	349.49	169.49	850	1643	2572.9	2884.77	200.71	73.23	28.57	83.38	6.62	6.62
851	138	519.84	1582.83	52.53	20.87	8.42	28.36	61.64	61.64	851	386	3134.94	2866.08	145.68	29.03	16.93	111.01	338.99	158.99
852	160	1574.26	1594.55	100.47	45.48	4.48	60.8	29.2	29.2	852	964	1906.23	2874.92	145.2	59.48	20.64	69.47	20.53	20.53
853	118	1890.57	1590.96	52.28	19.31	7.78	90.03	359.97	179.97	853	646	3877.83	2870.58	172.02	45.54	18.06	103.56	346.44	166.44
854	116	1496.73	1588.84	42.63	14.38	10.27	133.61	316.39	136.39	854	114	1959.17	2856.61	51.36	15.64	9.28	3.65	86.35	86.35
855	468	2282.23	1598.46	91.15	32.24	18.48	127.51	322.49	142.49	855	1532	362.04	2886.05	198.84	88.22	22.11	136.35	313.65	133.65
856	337	2079.58	1598.31	110.71	35.33	12.14	18.08	71.92	71.92	856	1133	1017	2883.99	157.34	49.7	29.03	132.34	317.66	137.66
857	425	505.39	1605.59	126.41	48.26	11.21	43.08	46.92	46.92	857	1489	2230.14	2887.47	195.76	76.81	24.68	44.73	45.27	45.27
858	1061	750.28	1652.59	311.91	138.43	9.76	107.23	342.77	162.77	858	925	513.3	2878.05	146.27	49.84	23.63	19.96	70.04	70.04
859	107	2386.07	1595.2	43.7	14.63	9.31	136.05	313.95	133.95	859	342	1524.29	2870.21	89.98	31.34	13.89	11.44	78.56	78.56
860	473	3881.21	1609.97	101.6	41.59	14.48	84.2	5.8	5.8	860	1334	3522.63	2890.31	159.64	60.12	28.25	74.36	15.64	15.64
861	176	2428.78	1595.05	57.11	21.72	10.32	0.55	89.45	89.45	861	316	1252.78	2881.73	76.18	28.15	14.29	177.96	272.04	92.04
862	239	2540.03	1609.01	75.25	24.32	12.51	108.21	341.79	161.79	862	393	1770.63	2888.61	155.48	27.97	17.89	61.49	28.51	28.51
863	200	977.99	1606.09	57.01	22.25	11.45	132.2	317.8	137.8	863	255	1378.85	2894.18	75.01	26	12.49	38.17	51.83	51.83
864	312	2022.52	1610.64	74.67	24.13	16.46	63.57	26.43	26.43	864	115	3604.87	2893.7	47.11	19.41	7.54	32.75	57.25	57.25
865	983	1667.88	1630.81	245.26	50.66	24.71	131.91	318.09	138.09	865	129	1354.54	2901.08	45.8	17.75	9.25	100.81	349.19	169.19
866	4430	534.24	1659.57	421.39	143.44	39.32	30.96	59.04	59.04	866	249	1326.68	2911.81	104.43	31.56	10.05	174.42	275.58	95.58
867	1395	1780.09	1625.09	148.61	43.96	40.41	172.53	277.47	97.47
868	137	1525.25	1614.45	58.53	18.64	9.36	123.85	326.15	146.15
869	471	2036.51	1631.54	125.78	30.95	19.38	70.64	19.36	19.36
870	396	2363.71	1623.91	99.15	27.37	18.42	91.74	358.26	178.26
871	1965	1351.74	1667.46	492.34	89.67	27.9	121.81	328.19	148.19
872	202	107.34	1619.47	69.25	21.53	11.95	41.23	48.77	48.77
873	207	2657.89	1625.81	88.23	22.98	11.47	172.84	277.16	97.16
874	121	997.52	1625.38	44.28	16.51	9.33	3.18	86.82	86.82
875	158	1807.06	1634.7	71.01	29.7	6.77	64.27	25.73	25.73
876	1471	2747.22	1674.95	377.35	67.23	27.86	142.74	307.26	127.26
877	238	2866.24	1646.43	91.64	36.34	8.34	114.73	335.27	155.27
878	130	1046.48	1633.47	48.04	18.31	9.04	18.75	71.25	71.25
879	2497	1973.53	1663.2	329.26	101.3	31.38	30.7	59.3	59.3
880	1264	395.11	1652.24	227.28	78.4	20.53	23.27	66.73	66.73
881	6159	2368.6	1742.5	795.26	228.88	34.26	55.31	34.69	34.69
882	1408	2807.52	1667.67	183.04	59.83	29.96	115.04	334.96	154.96
883	206	242.33	1658.76	70.33	27.7	9.47	43	47	47
884	5471	984.64	1694.65	392.27	102.55	67.92	124.62	325.38	145.38
885	227	2922.88	1659.78	61.84	21.59	13.39	148.73	301.27	121.27
886	402	2339.6	1665.96	86.81	30	17.06	49.65	40.35	40.35
887	157	897.17	1663.44	62.77	25.36	7.88	66.27	23.73	23.73
888	143	2516.48	1657.35	51.46	20.78	8.76	177.36	272.64	92.64
889	577	422.7	1674.26	104.71	38.87	18.9	111.47	338.53	158.53
890	131	2474.25	1661.51	52.18	13.84	12.06	65.73	24.27	24.27
891	579	3377.65	1678.39	165.34	38.22	19.29	45.34	44.66	44.66
892	19730	3440.63	1786.32	1186.66	200.71	125.16	94.04	355.96	175.96
893	227	75.83	1673.43	76.08	28.22	10.24	145.8	304.2	124.2
894	106	2913.2	1674.5	48.53	18.94	7.13	124.26	325.74	145.74
895	370	3156.91	1681.05	90.67	35.88	13.13	68.47	21.53	21.53
896	809	1307.71	1682.45	196.99	63.79	16.15	162.33	287.67	107.67
897	1767	349.19	1693.73	231.81	56.79	39.62	149.69	300.31	120.31
898	2157	1772.9	1717.22	285.42	86.21	31.86	71.19	18.81	18.81
899	424	1875.43	1678.91	129.64	43.92	12.29	165.41	284.59	104.59
900	6209	1167.25	1768.5	521.04	211.01	37.46	75.09	14.91	14.91
901	109	3628.91	1681.11	48.77	17.73	7.83	26.82	63.18	63.18
902	276	2374.57	1691.45	91.88	37.61	9.34	47.82	42.18	42.18
903	172	3656.38	1690.79	82.33	25.53	8.58	17.77	72.23	72.23
904	485	2279.4	1697.09	101.98	31.32	19.71	177.89	272.11	92.11
905	159	2029.25	1708.2	73.46	30.4	6.66	95.36	354.64	174.64
906	119	886.63	1708.9	79.6	34.71	4.36	76.59	13.41	13.41
907	267	929.85	1708.02	80.08	31.86	10.67	96.48	353.52	173.52
908	12109	3585.04	1762.8	839.83	172.67	89.29	30.04	59.96	59.96
909	161	3615.45	1703.74	55.6	20.5	10	35.59	54.41	54.41
910	240	19.07	1714.15	74.18	30.53	10.01	104.23	345.77	165.77
911	129	2857	1710.04	56.43	24.41	6.73	49.38	40.62	40.62
912	141	2683.91	1709.81	58.67	26.6	6.75	138.9	311.1	131.1
913	182	3060.71	1708.34	54.28	17.7	13.09	156.21	293.79	113.79
914	145	1626.41	1711.07	46.28	15.5	11.91	78.88	11.12	11.12
915	209	2944.38	1713.62	68.08	22.31	11.93	46.56	43.44	43.44
916	190	1548.51	1711.42	68.77	22.67	10.67	164.18	285.82	105.82
917	166	2042.66	1717.75	78.08	30.17	7	109.52	340.48	160.48
918	213	207.24	1719.92	56.77	18.72	14.49	83.15	6.85	6.85
919	903	1351.9	1753.86	258.69	65.57	17.53	81.27	8.73	8.73
920	148	1218.26	1722.27	60.77	26.31	7.16	60.85	29.15	29.15
921	230	2178.83	1730.19	91.6	38.88	7.53	104.68	345.32	165.32
922	120	2662.56	1721.75	58.04	24.4	6.26	76.41	13.59	13.59
923	118	314.86	1718.48	39.8	13.42	11.19	86.46	3.54	3.54
924	125	3704.96	1723.84	54.43	22.66	7.02	43.78	46.22	46.22
925	1375	3843.36	1752.51	205.38	73.94	23.68	105.42	344.58	164.58
926	504	1595.03	1747.32	126.37	48.18	13.32	64.52	25.48	25.48
927	215	2449.86	1732.44	75.5	28.67	9.55	31.17	58.83	58.83
928	713	924.19	1745.54	103.4	35.67	25.45	103.77	346.23	166.23
929	1695	1528.84	1820.46	427.69	167.66	12.87	72.82	17.18	17.18
930	137	2114.41	1738.03	46.28	17.39	10.03	134.41	315.59	135.59
931	180	176.65	1740.31	56.53	17.8	12.87	93.95	356.05	176.05
932	217	2102.3	1745.91	70.43	24.16	11.44	93.9	356.1	176.1
933	585	1497.19	1761.66	117.88	50.51	14.75	115.91	334.09	154.09
934	163	449.52	1747.98	57.7	24	8.65	1.61	88.39	88.39
935	134	2187.84	1756.4	65.01	20.38	8.37	87.71	2.29	2.29
936	2327	2863.2	1811.28	311.26	110.33	26.85	119.3	330.7	150.7
937	1153	3647.83	1781.17	213.71	100.43	14.62	38.96	51.04	51.04
938	163	609.83	1765.89	62.77	25.34	8.19	110.83	339.17	159.17
939	1412	1626.76	1785.19	165.92	58.35	30.81	94.1	355.9	175.9
940	196	1092.5	1771.42	67.36	27.23	9.17	91.42	358.58	178.58
941	100	2599.56	1763.9	38.04	11.51	11.06	126.07	323.93	143.93
942	361	677.3	1771.03	78.67	25.28	18.18	24.63	65.37	65.37
943	524	3279.27	1768.61	112.67	46.21	14.44	179.07	270.93	90.93
944	255	2163.34	1785.41	113.78	55.29	5.87	118.79	331.21	151.21
945	1231	1282.1	1821.23	258.41	97.91	16.01	90.44	359.56	179.56
946	257	1676.53	1779.8	76.18	25.19	12.99	92.65	357.35	177.35
947	128	1764.92	1773.51	51.7	16.89	9.65	100.57	349.43	169.43
948	237	1011.29	1775.81	67.84	23.25	12.98	124.48	325.52	145.52
949	119	547.58	1777.01	54.87	22.9	6.62	69.91	20.09	20.09
950	113	1651.19	1775.66	40.87	15.44	9.32	2.29	87.71	87.71
951	1167	2670.53	1826.71	282.88	102.08	14.56	114.51	335.49	155.49
952	897	3638.89	1806.33	247.16	90.46	12.63	37.25	52.75	52.75
953	2890	2642.09	1876.06	518.58	224.9	16.36	101.83	348.17	168.17
954	153	870.52	1796	75.36	30.87	6.31	79.16	10.84	10.84
955	269	1124.99	1799.73	99.84	37.76	9.07	96.73	353.27	173.27
956	323	2563.07	1798.11	106.23	29.23	14.07	149.74	300.26	120.26
957	395	2086.91	1791.18	95.98	33.42	15.05	162.88	287.12	107.12
958	614	3340.22	1810.38	219.62	37.04	21.11	142.11	307.89	127.89
959	279	1027.43	1799.5	88.67	28.59	12.42	112.47	337.53	157.53
960	1823	3868.46	1823.11	243.28	54.17	42.85	98.25	351.75	171.75
961	131	1513.46	1796.66	49.36	19.62	8.5	131.38	318.62	138.62
962	261	551.29	1810.99	94.67	40.58	8.19	74.69	15.31	15.31
963	470	1578.47	1824.33	166.59	71.14	8.41	45.88	44.12	44.12
964	3821	3631.61	1889.34	625.09	217.51	22.37	38.88	51.12	51.12
965	101	1098.72	1812.91	47.21	19.78	6.5	82.12	7.88	7.88
966	148	2098.72	1823.25	87.4	27.5	6.85	39.82	50.18	50.18
967	101	1803.3	1810.07	51.21	21.47	5.99	1.38	88.62	88.62
968	587	1058.45	1827.83	154.99	50.25	14.87	138.27	311.73	131.73
969	148	600.73	1820.62	50.53	16.26	11.59	82.67	7.33	7.33
970	102	2575.94	1814.91	44.63	15.23	8.53	173.63	276.37	96.37
971	328	98.48	1829.58	92.71	42.55	9.81	131.4	318.6	138.6
972	128	2235.7	1830.73	64.87	27.72	5.88	81.78	8.22	8.22
973	6655	3536.17	1901.9	574.31	235.56	35.97	37.91	52.09	52.09
974	235	3571.25	1837.3	89.05	41.2	7.26	36.68	53.32	53.32
975	207	287.94	1833.17	69.01	26.61	9.91	10.64	79.36	79.36
976	131	2606.84	1836.83	49.11	21.09	7.91	116.63	333.37	153.37
977	234	999.03	1836.12	77.25	31.21	9.55	157.11	292.89	112.89
978	824	2561.33	1855.35	164.69	75.57	13.88	137.24	312.76	132.76
979	400	3326.7	1840.79	84.57	23.75	21.45	70.85	19.15	19.15
980	363	3360.77	1835.39	105.15	40.97	11.28	168.49	281.51	101.51
981	212	1238.83	1838.22	69.01	19.87	13.58	117.17	332.83	152.83
982	3482	678.63	1901.21	544.58	121.1	36.61	64.06	25.94	25.94
983	171	540.82	1848.72	70.53	31.14	6.99	72.2	17.8	17.8
984	114	3536.25	1842.6	50.77	21.94	6.62	38.03	51.97	51.97
985	131	1971.1	1853.56	53.94	20.7	8.06	70.81	19.19	19.19
986	714	3844.18	1862	108.95	36.7	24.77	57.43	32.57	32.57
987	389	2103.25	1884.18	170.55	77.4	6.4	58.7	31.3	31.3
988	955	1405.16	1867.09	191.14	48.42	25.11	43.4	46.6	46.6
989	1266	3415.3	1863.89	168.47	56.91	28.32	175.77	274.23	94.23
990	2476	3460.46	1958.84	638.89	100.79	31.28	58.69	31.31	31.31
991	361	526.32	1887.46	121.64	50.61	9.08	72.06	17.94	17.94
992	181	732.51	1879.54	64.87	27.53	8.37	90.88	359.12	179.12
993	452	1315.8	1898.1	152.51	51.69	11.13	69.92	20.08	20.08
994	128	2505.03	1873.14	46.53	18.4	8.86	28.74	61.26	61.26
995	207	324.43	1879.87	55.36	20.68	12.74	66.78	23.22	23.22
996	166	3797.48	1878.92	60.18	20.1	10.52	116.95	333.05	153.05
997	2770	3135.97	1897.67	354.68	127.93	27.57	16.23	73.77	73.77
998	112	2061.96	1880.88	47.11	13.25	10.77	98.59	351.41	171.41
999	100	1683.68	1881.25	42.28	16.26	7.83	158.21	291.79	111.79
1000	235	814.2	1891.16	98.23	35.28	8.48	136.46	313.54	133.54
1001	185	3686.03	1888.64	65.84	23.05	10.22	121.76	328.24	148.24
1002	134	152.78	1890.97	60.77	20.74	8.22	153.06	296.94	116.94
1003	126	3794.31	1899.63	57.11	24.14	6.65	110.4	339.6	159.6
1004	127	1937.46	1904.89	66.08	21.55	7.5	110	340	160
1005	243	280.98	1904.29	85.88	20.84	14.85	11.86	78.14	78.14
1006	239	250.11	1916.33	95.98	27.03	11.26	131.04	318.96	138.96
1007	227	1768.92	1912.81	88.08	36.28	7.97	161.58	288.42	108.42
1008	176	2815.65	1913.57	57.94	21.73	10.31	72.63	17.37	17.37
1009	2390	408.43	1941.4	227.42	72.6	41.92	111.61	338.39	158.39
1010	160	1738.76	1913.26	55.46	24.24	8.4	168.64	281.36	101.36
1011	727	3370.67	1936.84	167.34	47.68	19.42	116.93	333.07	153.07
1012	250	1704.36	1931.43	78.18	31.05	10.25	73.69	16.31	16.31
1013	3311	2293.03	1961.69	406.94	89.81	46.94	94.26	355.74	175.74
1014	471	2549.5	1929.81	94.08	27.38	21.9	10.96	79.04	79.04
1015	2794	3799.85	1959.57	387.2	79.64	44.67	108.34	341.66	161.66
1016	847	1424.22	1941.94	120.71	42.23	25.54	78.69	11.31	11.31
1017	116	1817.12	1932.37	43.11	14.95	9.88	140.05	309.95	129.95
1018	299	3882.99	1944.89	92.28	31.82	11.96	84.36	5.64	5.64
1019	185	1354.61	1935.06	75.6	28.68	8.21	1.5	88.5	88.5
1020	157	3395.91	1936.54	67.01	25.34	7.89	166.65	283.35	103.35
1021	854	14.59	1982.99	226.99	95.26	11.41	110.61	339.39	159.39
1022	331	342.87	1951.32	89.84	33.99	12.4	97.72	352.28	172.28
1023	1098	626.59	1956.02	152.17	43.68	32.01	81.4	8.6	8.6
1024	392	1679.8	1944.32	84.08	27.49	18.16	174.56	275.44	95.44
1025	114	3546.92	1941.13	43.11	15.46	9.39	44.57	45.43	45.43
1026	570	39.25	1957.48	113.98	38	19.1	84.73	5.27	5.27
1027	124	3414.31	1945.31	64.43	21.88	7.21	30.87	59.13	59.13
1028	157	3349.74	1943.52	47.21	17.03	11.74	16.94	73.06	73.06
1029	1720	1474.65	1965.34	289.46	113.3	19.33	21.43	68.57	68.57
1030	132	735.73	1949.86	45.7	16.75	10.03	63.46	26.54	26.54
1031	190	2795.31	1956.67	83.25	31.6	7.66	102.92	347.08	167.08
1032	127	3395.65	1957.44	49.36	16.94	9.55	89.07	0.93	0.93
1033	171	3528.98	1957.57	50.53	18.72	11.63	46.06	43.94	43.94
1034	145	1234.01	1961.27	53.7	19.11	9.66	79.4	10.6	10.6
1035	472	3766.25	1972.81	113.3	32.79	18.33	116.4	333.6	153.6
1036	335	1303.35	1973.28	116.95	29.54	14.44	88.8	1.2	1.2
1037	1969	2372.41	1997.99	308.17	62.03	40.42	73.88	16.12	16.12
1038	412	836.93	1967.5	118.71	44.42	11.81	171.08	278.92	98.92
1039	1033	2754.39	1978.68	130.61	43.66	30.13	146.32	303.68	123.68
1040	2595	2972.47	2042.64	427.1	162.52	20.33	101.06	348.94	168.94
1041	2505	2135	2003.08	350.19	70.83	45.03	74.14	15.86	15.86
1042	116	198.59	1972.66	44.87	12.5	11.81	155.06	294.94	114.94
1043	161	3522.61	1981.73	86.23	27.52	7.45	141.31	308.69	128.69
1044	215	2852.91	1988.83	76.67	28.94	9.46	59.86	30.14	30.14
1045	119	3362.58	1986.17	58.77	21.6	7.01	38.9	51.1	51.1
1046	293	3878.22	1985.07	73.6	24.04	15.52	161.73	288.27	108.27
1047	609	3574.05	1988.98	165.14	56.2	13.8	19.01	70.99	70.99
1048	173	2457.25	1992.59	79.5	22.88	9.63	67.4	22.6	22.6
1049	1829	734.24	2068.84	473.96	164.22	14.18	122.24	327.76	147.76
1050	269	373.56	1993.44	71.94	30.46	11.25	7.28	82.72	82.72
1051	323	3517.88	1998.14	87.4	25.76	15.97	140.79	309.21	129.21
1052	197	1808.67	2003.68	65.11	27.55	9.1	68.36	21.64	21.64
1053	33786	3850.72	2303.66	1455.5	508.19	84.65	86.53	3.47	3.47
1054	969	1939.92	2028.25	185.97	79.57	15.5	118.52	331.48	151.48
1055	389	3714.4	2008.78	86.33	32.9	15.05	65.84	24.16	24.16
1056	285	1696.28	2008.68	65.11	21.6	16.8	99.08	350.92	170.92
1057	323	1719.95	2017.69	103.64	31.52	13.05	107.36	342.64	162.64
1058	145	3671.75	2009.8	72.33	18.77	9.83	146.64	303.36	123.36
1059	398	3228.03	2028.88	126.51	53.83	9.41	121.93	328.07	148.07
1060	293	340.14	2013.61	79.36	31.92	11.69	169.91	280.09	100.09
1061	1334	2764.22	2027.44	163.97	49.18	34.53	7.08	82.92	82.92
1062	110	380.85	2015.21	46.87	19.31	7.25	178.35	271.65	91.65
1063	475	1659.82	2023.36	92.67	31.25	19.36	1.27	88.73	88.73
1064	108	654.39	2019.89	40.04	14.81	9.28	34.04	55.96	55.96
1065	932	1262.14	2045.21	208.51	59.68	19.89	87.74	2.26	2.26
1066	169	1830.24	2026.43	64.77	22.73	9.47	159.89	290.11	110.11
1067	107	1574.95	2027.29	44.28	17.23	7.91	45.45	44.55	44.55
1068	279	3821.17	2027.1	104.53	49.78	7.14	171.04	278.96	98.96
1069	1241	1488.6	2048.88	224.11	50.81	31.1	33.67	56.33	56.33
1070	380	1310.09	2037.06	75.01	22.1	21.89	13.43	76.57	76.57
1071	2498	839.89	2082.13	418.48	80.92	39.31	88.65	1.35	1.35
1072	119	1416.55	2034.74	40.63	14.21	10.66	93.75	356.25	176.25
1073	679	3685.95	2060.96	151.98	65.96	13.11	81.56	8.44	8.44
1074	100	1155.27	2038.1	47.46	19.12	6.66	109.72	340.28	160.28
1075	483	1551.15	2047.48	140.17	35.28	17.43	61.96	28.04	28.04
1076	130	858.08	2040.1	42.63	14.75	11.22	11.51	78.49	78.49
1077	3752	32.81	2154.05	498.27	196.26	24.34	109.8	340.2	160.2
1078	171	3732.19	2042.96	51.7	17.38	12.52	154.19	295.81	115.81
1079	122	560.75	2043.69	43.8	14.86	10.46	46.36	43.64	43.64
1080	786	3706.04	2062.4	130.81	54.85	18.24	78.65	11.35	11.35
1081	737	3765.57	2059.22	135.1	33.09	28.36	172.3	277.7	97.7
1082	112	1195.41	2049.24	40.63	13.8	10.34	8.76	81.24	81.24
1083	285	2223.54	2058.54	73.25	27.82	13.04	43.14	46.86	46.86
1084	211	789.93	2060.14	61.6	22.56	11.91	154.63	295.37	115.37
1085	173	1001.71	2069.79	59.7	20.52	10.73	78.67	11.33	11.33
1086	554	2621.78	2073.63	109.54	28.3	24.93	109.45	340.55	160.55
1087	130	1526.62	2071.05	61.84	26.54	6.24	44.76	45.24	45.24
1088	140	3121.13	2069.51	49.11	16.08	11.09	145.56	304.44	124.44
1089	109	3254.84	2071.78	49.36	20.62	6.73	125.11	324.89	144.89
1090	101	347.36	2072.94	45.46	15.94	8.07	103.77	346.23	166.23
1091	274	3529.18	2082.91	76.08	29.24	11.93	121.35	328.65	148.65
1092	1748	965.17	2104.06	188.55	60.12	37.02	76.74	13.26	13.26
1093	288	2576.11	2087.92	84.33	36.23	10.12	63.05	26.95	26.95
1094	318	3662.22	2084.18	74.08	21.94	18.45	113.43	336.57	156.57
1095	276	1506.2	2095.48	95.74	29.99	11.72	78.8	11.2	11.2
1096	204	1549.31	2083.68	59.84	20.38	12.74	123.95	326.05	146.05
1097	108	3561.89	2083.71	52.18	23.21	5.92	130.07	319.93	139.93
1098	227	1678.96	2092.24	150.41	24.44	11.83	47.56	42.44	42.44
1099	229	2438.29	2087.93	67.01	25.49	11.44	114.18	335.82	155.82
1100	275	2243.55	2087.29	81.25	19.33	18.12	90.01	359.99	179.99
1101	341	378.54	2094.1	112.37	28.49	15.24	96.15	353.85	173.85
1102	136	331.69	2093.8	65.11	27.38	6.32	106.34	343.66	163.66
1103	3737	216.24	2152.15	634.35	211.06	22.54	37.21	52.79	52.79
1104	268	1726.92	2102.55	109.98	34.04	10.03	110.01	339.99	159.99
1105	434	1835.62	2113.7	142.02	56.34	9.81	115.96	334.04	154.04
1106	143	3269.04	2097.52	61.6	20.02	9.1	110.22	339.78	159.78
1107	935	736.86	2152.9	332.03	161.98	7.35	120.61	329.39	149.39
1108	177	3638.55	2100.21	50.63	17.83	12.64	116.56	333.44	153.44
1109	108	31.86	2099.37	42.87	13.49	10.2	62.33	27.67	27.67
1110	515	1348.32	2103.49	88.91	31.72	20.68	171.09	278.91	98.91
1111	895	3155.95	2109.11	151.82	46.59	24.46	13.42	76.58	76.58
1112	300	734.72	2110.66	86.67	30.7	12.44	100.71	349.29	169.29
1113	169	1548.93	2106.66	71.01	22.67	9.49	154.26	295.74	115.74
1114	1594	3261.53	2134.08	185.58	64.07	31.68	103.83	346.17	166.17
1115	250	3746.46	2116.22	95.64	28.21	11.28	96.39	353.61	173.61
1116	649	1226.29	2143.03	221.78	56.27	14.68	78.88	11.12	11.12
1117	371	3119.56	2120.32	100.81	29.24	16.16	117.64	332.36	152.36
1118	182	1400.19	2128.24	97.94	46.72	4.96	81.03	8.97	8.97
1119	133	652.42	2121.79	47.46	15.41	10.99	75.72	14.28	14.28
1120	307	1660.1	2126.95	88.33	23.4	16.7	79.07	10.93	10.93
1121	121	2913.35	2124.19	46.63	18.79	8.2	94.03	355.97	175.97
1122	2568	743.64	2233.5	605.94	223.88	14.6	113.35	336.65	156.65
1123	908	3671.49	2143.94	189.28	53.42	21.64	149.62	300.38	120.38
1124	371	2249.92	2138.66	95.98	30.32	15.58	47.37	42.63	42.63
1125	122	1760.73	2141.94	69.84	24.33	6.38	71.42	18.58	18.58
1126	830	938.5	2147.87	155.68	42.26	25	8.49	81.51	81.51
1127	4813	1041.9	2186.07	496.68	133.18	46.01	146.95	303.05	123.05
1128	649	1867.3	2165.99	161.92	67.16	12.3	116.7	333.3	153.3
1129	167	3751.55	2155.56	80.08	29.48	7.21	96.24	353.76	173.76
1130	802	1554.41	2165.31	167.1	44.28	23.06	87.68	2.32	2.32
1131	108	2318.06	2150.81	44.04	17.36	7.92	77.19	12.81	12.81
1132	131	2539.68	2165.03	66.28	28.08	5.94	88.21	1.79	1.79
1133	637	2882.69	2159.66	182.41	49.16	16.5	172.86	277.14	97.14
1134	103	1131.04	2162.6	52.53	20.56	6.38	113.66	336.34	156.34
1135	101	2352.56	2159.83	52.87	18.92	6.8	113.07	336.93	156.93
1136	894	1628.99	2169.74	120.47	41.7	27.3	29.89	60.11	60.11
1137	102	1175.01	2167.1	48.87	18.16	7.15	123.86	326.14	146.14
1138	455	3728.34	2176.42	110.57	39.23	14.77	63.04	26.96	26.96
1139	120	259.23	2167.52	43.7	17.3	8.83	52.68	37.32	37.32
1140	1427	2434.61	2193.07	225.04	52.38	34.69	110.35	339.65	159.65
1141	179	1581.92	2169.57	74.08	24.59	9.27	23.22	66.78	66.78
1142	240	1998.98	2176.15	81.25	31.4	9.73	70.85	19.15	19.15
1143	200	1750.05	2171.34	63.01	20.54	12.4	50.97	39.03	39.03
1144	815	2980.9	2173.23	220.45	87.13	11.91	173.16	276.84	96.84
1145	112	2366.74	2174.63	46.04	18.13	7.87	103.34	346.66	166.66
1146	171	93.43	2172.87	56.53	23.71	9.18	20.77	69.23	69.23
1147	112	2.82	2180.96	52.14	22.2	6.42	97.28	352.72	172.72
1148	235	3534.48	2176.61	89.01	37.26	8.03	13.04	76.96	76.96
1149	161	1515.77	2179.11	55.36	20.32	10.09	27.71	62.29	62.29
1150	299	3049.9	2187.01	82.43	23.13	16.46	116.73	333.27	153.27
1151	467	3758	2200.99	137.2	44.38	13.4	109.63	340.37	160.37
1152	106	2732.16	2182.27	46.04	18.59	7.26	3.52	86.48	86.48
1153	1145	2476.74	2220.2	196.89	79.46	18.35	110.88	339.12	159.12
1154	450	240.51	2206.89	142.41	54.4	10.53	61.27	28.73	28.73
1155	557	1331.19	2198.88	112.12	28.59	24.8	101.12	348.88	168.88
1156	495	353.7	2189.93	146.51	56.66	11.12	12.25	77.75	77.75
1157	347	2366.52	2204.54	99.6	36.74	12.03	101.75	348.25	168.25
1158	129	1564.97	2193.9	52.53	16.13	10.19	28.76	61.24	61.24
1159	1817	909.88	2233.37	225.82	94.93	24.37	93.63	356.37	176.37
1160	312	2274.79	2197.96	119.05	53.81	7.38	158.88	291.12	111.12
1161	2762	1190.78	2235.88	302.98	88.15	39.89	79.88	10.12	10.12
1162	2962	1889.34	2269.55	402.7	180.47	20.9	123.37	326.63	146.63
1163	746	2327.73	2210.71	130.12	45.19	21.02	161.08	288.92	108.92
1164	199	1791.31	2213.02	73.25	23.8	10.65	73.17	16.83	16.83
1165	460	3777.97	2228.7	133.4	61.09	9.59	74.7	15.3	15.3
1166	8022	894.75	2311.33	693.64	289.71	35.26	129.54	320.46	140.46
1167	665	3744.2	2233.87	137.88	51.83	16.34	85.74	4.26	4.26
1168	618	2562.97	2255.41	193.78	91.04	8.64	106.87	343.13	163.13
1169	266	1369.68	2215.42	78.87	36.49	9.28	2.94	87.06	87.06
1170	730	1633.57	2222.68	138.57	51.36	18.1	7.57	82.43	82.43
1171	211	3345.88	2221.19	60.77	18.83	14.27	29.4	60.6	60.6
1172	104	1720.34	2221.12	40.38	16.63	7.96	2.37	87.63	87.63
1173	23917	417.3	2376.87	1398.65	287.01	106.1	88.37	1.63	1.63
1174	473	2318.57	2234.81	104.91	35.15	17.13	145.34	304.66	124.66
1175	184	1007.12	2231.2	57.7	18.37	12.75	58.66	31.34	31.34
1176	4069	606.62	2334.47	555.47	208.79	24.81	66.21	23.79	23.79
1177	504	3261.21	2252.03	113.36	47.6	13.48	82.31	7.69	7.69
1178	112	13.82	2233.12	44.63	17.79	8.01	5.03	84.97	84.97
1179	534	1794	2258.31	123.4	49.46	13.75	89	1	1
1180	124	2153.85	2242.44	50.53	15.76	10.02	73.52	16.48	16.48
1181	1209	3493.79	2262.98	186.35	44.18	34.84	173.41	276.59	96.59
1182	241	513.31	2258.37	65.25	21.26	14.43	73.4	16.6	16.6
1183	965	683.65	2284.52	182.41	68.23	18.01	114.16	335.84	155.84
1184	140	3175.22	2264.11	61.6	26.94	6.62	63.81	26.19	26.19
1185	577	3431.02	2263.22	104.47	38.3	19.18	17.03	72.97	72.97
1186	229	1844.69	2267.07	77.15	23.95	12.17	75.32	14.68	14.68
1187	4211	311.73	2290.38	437.49	103.6	51.75	10.13	79.87	79.87
1188	3551	2639.87	2332.42	479.71	191.38	23.63	119.11	330.89	150.89
1189	101	2962.4	2262.21	52.04	23.35	5.51	0.52	89.48	89.48
1190	1410	2508.75	2314.64	281.85	76.27	23.54	105.9	344.1	164.1
1191	3359	3246.12	2352.24	466.43	141.64	30.19	77.45	12.55	12.55
1192	5581	2988.5	2294.89	916.88	245.33	28.96	179.48	270.52	90.52
1193	113	74.91	2284.47	60.18	22.41	6.42	156.31	293.69	113.69
1194	1005	3759.12	2318.78	248.53	74.24	17.24	71.37	18.63	18.63
1195	236	1342.9	2291.71	61.36	20.91	14.37	177.8	272.2	92.2
1196	109	1926.67	2291.71	45.11	17.96	7.73	155.05	294.95	114.95
1197	544	381.31	2300.43	107.88	35.79	19.35	22.66	67.34	67.34
1198	120	62.13	2294.91	45.7	15.46	9.88	156.83	293.17	113.17
1199	354	2343.64	2314.4	110.61	44.73	10.08	134.82	315.18	135.18
1200	157	943.28	2309.25	57.36	18.78	10.64	93.35	356.65	176.65
1201	160	1333.97	2311.34	50.53	15.03	13.56	123.67	326.33	146.33
1202	225	567.17	2319.35	71.94	30.6	9.36	100.35	349.65	169.65
1203	321	589.42	2319.99	94.18	35.44	11.53	69.81	20.19	20.19
1204	1913	1451.79	2349.56	295.36	98.73	24.67	70.31	19.69	19.69
1205	876	2698.16	2329.03	163.24	51.7	21.57	126.03	323.97	143.97
1206	110	2268.25	2317.17	44.28	16.62	8.43	62.95	27.05	27.05
1207	1642	3777.9	2360.7	259.32	101.01	20.7	66.06	23.94	23.94
1208	373	41.81	2325.17	79.15	26.32	18.05	112.62	337.38	157.38
1209	288	1076.14	2321.59	89.15	24.68	14.86	119.81	330.19	150.19
1210	402	2956.28	2318.33	83.01	32.99	15.52	8.92	81.08	81.08
1211	995	1889.77	2346.05	181.82	58.02	21.83	114.04	335.96	155.96
1212	147	3183.18	2323.06	50.87	18.59	10.07	101.45	348.55	168.55
1213	3956	3478.39	2358.34	351.83	99.38	50.68	21.31	68.69	68.69
1214	652	1045.36	2336.27	125.3	31.22	26.59	151.94	298.06	118.06
1215	1768	2407.77	2352.51	340.52	91.42	24.62	145.33	304.67	124.67
1216	114	1314.1	2326.44	52.77	18.05	8.04	174.5	275.5	95.5
1217	1883	3085.64	2338.75	309.62	136.45	17.57	175.31	274.69	94.69
1218	850	1717.51	2354.88	249.22	122.4	8.84	150.51	299.49	119.49
1219	1968	1303	2408.78	358.43	163.7	15.31	112.24	337.76	157.76
1220	846	3197.59	2349.24	108.33	36.49	29.52	106.41	343.59	163.59
1221	120	559.57	2344.03	53.7	23.57	6.48	114.07	335.93	155.93
1222	2951	1262.81	2400.47	338.29	147.81	25.42	110	340	160
1223	655	2565.07	2367.62	187.97	70.34	11.86	111.47	338.53	158.53
1224	168	1965.77	2350.52	66.08	30.15	7.1	47.18	42.82	42.82
1225	173	545.47	2354.25	50.53	16.84	13.08	85.2	4.8	4.8
1226	186	2092.75	2357.64	62.43	24.76	9.57	121.23	328.77	148.77
1227	114	2525.69	2358.36	51.11	17.29	8.39	108.88	341.12	161.12
1228	1462	2908.09	2375.95	204.31	64.43	28.89	153.15	296.85	116.85
1229	3466	3021.6	2382.94	562.22	140.29	31.46	167.61	282.39	102.39
1230	403	806.35	2371.75	120.85	33.64	15.25	114.09	335.91	155.91
1231	121	1207.64	2362.03	46.28	16.02	9.62	173.57	276.43	96.43
1232	157	3135.43	2364.59	61.25	21.11	9.47	4.02	85.98	85.98
1233	1262	93.87	2384.39	253.81	58.13	27.64	172.96	277.04	97.04
1234	228	1940.04	2384.18	99.3	43.79	6.63	50.34	39.66	39.66
1235	1722	1480.21	2432.42	335.63	168.11	13.04	52.64	37.36	37.36
1236	199	1200.85	2379.67	72.08	26.41	9.59	68.41	21.59	21.59
1237	405	2612.47	2389.16	113.4	26.55	19.43	54.18	35.82	35.82
1238	362	1693.61	2382.75	96.23	26.15	17.63	144.15	305.85	125.85
1239	219	837.66	2390.7	91.05	30.5	9.14	105.79	344.21	164.21
1240	251	2438.29	2391.49	88.23	35.74	8.94	139.6	310.4	130.4
1241	363	2540.17	2408.32	131.92	46.02	10.04	103.46	346.54	166.54
1242	568	1856.73	2409.95	140.23	36.83	19.64	125.1	324.9	144.9
1243	1232	1705.79	2419.76	136.37	48.87	32.1	57.27	32.73	32.73
1244	197	1182.61	2408.01	74.33	23.98	10.46	54.31	35.69	35.69
1245	724	2494.88	2423.53	159.24	63.91	14.42	147.38	302.62	122.62
1246	138	3498.5	2414.57	72.33	27.18	6.46	121.27	328.73	148.73
1247	173	840.56	2418.89	81.01	19.87	11.09	109.99	340.01	160.01
1248	109	903.31	2412.77	42.63	17.44	7.96	165.3	284.7	104.7
1249	176	225.61	2415.43	61.6	24.47	9.16	19.46	70.54	70.54
1250	195	266.97	2417.89	69.84	19.82	12.53	68.89	21.11	21.11
1251	124	981.48	2428.57	44.87	18.52	8.52	127.64	322.36	142.36
1252	179	2932.63	2427.91	59.11	24	9.5	155.28	294.72	114.72
1253	3193	3390.07	2517.78	488.98	198.18	20.51	88.85	1.15	1.15
1254	1960	2894.25	2453.05	278.82	72.33	34.5	20.1	69.9	69.9
1255	162	3016.45	2435.54	72.67	32.94	6.26	27.5	62.5	62.5
1256	151	1451.05	2438.18	50.28	18.48	10.4	60.57	29.43	29.43
1257	15553	200.55	2494.83	1072.29	301.2	65.75	179.52	270.48	90.48
1258	1042	2793.91	2473.6	180.79	76.58	17.32	122.7	327.3	147.3
1259	128	2090.95	2454.27	51.7	16.92	9.63	125.13	324.87	144.87
1260	1462	2262.06	2482.06	274.68	125.67	14.81	32.39	57.61	57.61
1261	154	2201.71	2458.62	63.11	22.2	8.83	84.66	5.34	5.34
1262	1553	874	2490.05	274.79	82.12	24.08	97.52	352.48	172.48
1263	742	613.44	2473.23	206.75	96.21	9.82	15.99	74.01	74.01
1264	656	3102.91	2473.87	181.78	84.52	9.88	167.31	282.69	102.69
1265	216	2570.37	2476.91	85.15	26.34	10.44	100.93	349.07	169.07
1266	261	3223.6	2480.74	66.18	22.39	14.84	77.42	12.58	12.58
1267	5198	1703.01	2516.91	563.27	218.34	30.31	160.03	289.97	109.97
1268	109	1243.18	2476.42	44.63	16.72	8.3	7.54	82.46	82.46
1269	253	2191.79	2483.03	67.84	19.8	16.27	140.98	309.02	129.02
1270	194	2605.34	2483.71	57.11	22.04	11.21	64.92	25.08	25.08
1271	19851	3763.26	2580.63	1367.53	214.66	117.74	137.61	312.39	132.39
1272	530	1746.8	2497.53	183.97	69.58	9.7	152.89	297.11	117.11
1273	126	1517.65	2488.08	49.94	15.45	10.38	108.06	341.94	161.94
1274	134	1892.49	2484.06	52.53	20.76	8.22	6.52	83.48	83.48
1275	481	2339.03	2498.83	137.44	32.64	18.76	99.44	350.56	170.56
1276	200	3269.45	2500.77	72.04	33.47	7.61	86.67	3.33	3.33
1277	5907	614.96	2546.94	536.26	133.92	56.16	67.52	22.48	22.48
1278	233	1125.28	2498.74	61.01	18.64	15.91	53.19	36.81	36.81
1279	138	2518.57	2497.01	48.53	14.04	12.52	78.02	11.98	11.98
1280	364	2618.16	2504.45	109.54	28.84	16.07	134.5	315.5	135.5
1281	317	2082.25	2502.24	95.88	35.34	11.42	150.49	299.51	119.51
1282	112	1849.24	2505.42	72.33	31.8	4.48	132.24	317.76	137.76
1283	570	2832.09	2519.28	150.55	65.97	11	45.47	44.53	44.53
1284	108	1884.72	2515.64	63.15	29.48	4.66	138.39	311.61	131.61
1285	524	1156.62	2532.49	175.97	28	23.83	77.36	12.64	12.64
1286	440	1625.67	2530.78	107.64	26.52	21.13	125.53	324.47	144.47
1287	319	768.62	2534.14	71.6	25.84	15.72	67.83	22.17	22.17
1288	263	127.55	2530.31	100.67	35.99	9.31	174.51	275.49	95.49
1289	223	169.24	2535.94	103.4	19.9	14.27	37.91	52.09	52.09
1290	112	2067.93	2532.73	59.94	25.44	5.61	165.91	284.09	104.09
1291	622	1658.09	2548.96	99.98	34.08	23.24	111.69	338.31	158.31
1292	167	677.06	2542.23	73.01	21.69	9.8	125.32	324.68	144.68
1293	1930	907.38	2575.54	342.86	143.71	17.1	148.19	301.81	121.81
1294	2567	244.35	2609.47	351.91	156.32	20.91	78.93	11.07	11.07
1295	165	787.75	2544.29	49.46	18.38	11.43	100.05	349.95	169.95
1296	766	3455.76	2609.89	341.34	157.66	6.19	90.72	359.28	179.28
1297	242	1188.59	2548.6	61.25	20.77	14.83	46.96	43.04	43.04
1298	105	3104.06	2548.44	47.21	19.32	6.92	87.98	2.02	2.02
1299	2216	121.64	2601.67	302.68	89.92	31.38	68.41	21.59	21.59
1300	105	1327.79	2555.7	39.46	14.81	9.03	111.1	338.9	158.9
1301	113	1202.94	2558.24	43.46	14.34	10.03	72.61	17.39	17.39
1302	109	2279.76	2577.21	42.04	14.28	9.72	23.08	66.92	66.92
1303	334	2431.74	2581.76	71.6	25.55	16.65	122.16	327.84	147.84
1304	194	1492.27	2590.68	82.77	37.2	6.64	73.27	16.73	16.73
1305	130	1396.09	2579.45	44.04	14.93	11.09	140.88	309.12	129.12
1306	134	3106.2	2582.92	49.11	18.9	9.03	62.1	27.9	27.9
1307	198	1765.59	2583.33	66.18	25.15	10.02	172.71	277.29	97.29
1308	137	3137.59	2593.97	89.54	26.25	6.65	129.35	320.65	140.65
1309	200	3206.42	2594.89	89.88	24.18	10.53	45.76	44.24	44.24
1310	866	3682.73	2592.32	134.81	51.23	21.52	3.28	86.72	86.72
1311	405	333.55	2606.11	107.88	30.04	17.17	76.11	13.89	13.89
1312	128	1400.95	2595.83	48.87	15.37	10.61	66.25	23.75	23.75
1313	376	1445.6	2602.26	93.98	35.65	13.43	136.55	313.45	133.45
1314	1617	3407.95	2680.97	447.28	197.82	10.41	80.67	9.33	9.33
1315	110	3867.91	2594.66	42.04	16.16	8.67	30.14	59.86	59.86
1316	130	1406.65	2603.07	72.91	30.03	5.51	45.12	44.88	44.88
1317	150	2672.56	2603.71	89.74	22.43	8.51	39.61	50.39	50.39
1318	310	906.87	2602.33	73.6	28.14	14.03	11.06	78.94	78.94
1319	128	621.04	2606.63	48.63	20.23	8.06	85.41	4.59	4.59
1320	108	1208.07	2605.94	46.87	18.38	7.48	74.05	15.95	15.95
1321	1378	1226.24	2634.69	199.68	80.58	21.77	87.97	2.03	2.03
1322	270	1826.92	2619.66	109.64	44.29	7.76	114.03	335.97	155.97
1323	1808	830.64	2627.06	238.01	55.86	41.21	132.34	317.66	137.66
1324	128	3061.95	2613.63	69.6	24.36	6.69	94.17	355.83	175.83
1325	104	377.21	2607.94	41.11	16	8.28	33.11	56.89	56.89
1326	133	3714.21	2611.63	46.28	14.9	11.36	26.34	63.66	63.66
1327	275	1088.26	2617.43	63.6	19.55	17.91	141.96	308.04	128.04
1328	123	355.1	2615.24	49.94	19.59	8	26.13	63.87	63.87
1329	227	3285.06	2617.53	75.01	17.16	16.84	110.97	339.03	159.03
1330	757	1048.63	2628.36	124.12	32.35	29.8	167.69	282.31	102.31
1331	127	1209.07	2626.69	55.11	22.72	7.12	61.7	28.3	28.3
1332	157	3491.46	2626.37	54.87	20.29	9.85	79.07	10.93	10.93
1333	135	2737.52	2628.61	69.6	22.25	7.72	98.77	351.23	171.23
1334	122	896.32	2624.38	43.46	16.73	9.28	5.59	84.41	84.41
1335	898	2432.92	2638.46	164.65	69.64	16.42	154.49	295.51	115.51
1336	553	2961.55	2633.27	122.02	37.38	18.84	12.59	77.41	77.41
1337	189	700.85	2634.34	67.6	28.95	8.31	61.21	28.79	28.79
1338	127	1426.36	2635.19	50.28	16	10.11	142.25	307.75	127.75
1339	193	2931.16	2637.1	53.11	19.51	12.59	75.87	14.13	14.13
1340	139	2682.86	2637.25	48.53	17.46	10.14	66.7	23.3	23.3
1341	215	2728.94	2647.63	80.53	35.49	7.71	98.01	351.99	171.99
1342	112	1081.46	2641.1	65.25	17.78	8.02	91.86	358.14	178.14
1343	161	3082.11	2642.31	54.28	20.17	10.16	51.34	38.66	38.66
1344	123	65.04	2643.04	44.04	16.91	9.26	78.9	11.1	11.1
1345	168	1519.82	2646.65	60.87	22.28	9.6	90.86	359.14	179.14
1346	219	2661.13	2644.45	85.4	21.54	12.95	179.95	270.05	90.05
1347	145	3544.44	2653.27	71.94	26.95	6.85	87.84	2.16	2.16
1348	563	3437.27	2674.37	152.27	34.19	20.96	69.22	20.78	20.78
1349	904	436.1	2681.95	166.21	72.85	15.8	122.92	327.08	147.08
1350	4772	2997.56	2796.19	624.37	274.86	22.11	94.51	355.49	175.49
1351	194	717.71	2670.95	74.77	30.66	8.06	99.91	350.09	170.09
1352	439	1657.47	2665.58	118.47	52.01	10.75	156.85	293.15	113.15
1353	2126	2270.86	2710.5	343.4	87.86	30.81	54.23	35.77	35.77
1354	304	972.89	2670.8	65.84	22.16	17.47	2.87	87.13	87.13
1355	541	1011.51	2679.51	100.33	31.94	21.56	172.92	277.08	97.08
1356	137	1244.42	2678.25	60.77	24.56	7.1	74.36	15.64	15.64
1357	113	2350.35	2677.81	49.7	21.08	6.83	118.41	331.59	151.59
1358	107	676.29	2676.45	39.21	14.57	9.35	157.24	292.76	112.76
1359	111	3117.82	2683.04	39.46	15.12	9.35	137.09	312.91	132.91
1360	231	307.67	2687.76	60.77	18.01	16.33	160	290	110
1361	110	764.86	2686.98	43.46	17.63	7.94	116.18	333.82	153.82
1362	159	2729.69	2687.09	63.84	21.02	9.63	135.64	314.36	134.36
1363	744	3863.36	2695.37	115.3	36.41	26.02	163.8	286.2	106.2
1364	552	3786.88	2712.72	126.91	53.29	13.19	100.95	349.05	169.05
1365	120	1923.32	2691.47	45.36	15.5	9.86	54.09	35.91	35.91
1366	368	3819.33	2707.91	127.3	40.37	11.61	102.13	347.87	167.87
1367	575	2051.05	2702.75	98.47	36.29	20.17	139.86	310.14	130.14
1368	2018	1995.54	2712.3	363.06	131.75	19.5	166.88	283.12	103.12
1369	100	2239.03	2695.99	38.97	14.8	8.6	171.84	278.16	98.16
1370	121	1379.85	2700.11	43.21	16.9	9.12	85.27	4.73	4.73
1371	204	2761.87	2697.84	77.25	25.59	10.15	178.24	271.76	91.76
1372	404	2800.8	2706.85	116.12	35.46	14.51	25.02	64.98	64.98
1373	350	2617.65	2713.72	90.67	39.86	11.18	111.66	338.34	158.34
1374	292	3166.15	2706.83	78.91	29.26	12.71	18.65	71.35	71.35
1375	3420	2750.84	2744.6	443.09	92.41	47.12	133.76	316.24	136.24
1376	150	3248.75	2710.87	53.36	16.09	11.87	59.86	30.14	30.14
1377	131	3218.61	2713.89	75.05	22	7.58	40.66	49.34	49.34
1378	153	40.34	2716.96	61.36	21.51	9.06	89.17	0.83	0.83
1379	186	1043.3	2717.68	58.53	19.45	12.17	114.3	335.7	155.7
1380	168	2092.11	2728.53	98.43	26.53	8.06	106.91	343.09	163.09
1381	2407	1769.73	2761.3	299.85	114.24	26.83	68.88	21.12	21.12
1382	462	2192.75	2720.03	152.17	48.84	12.04	177.6	272.4	92.4
1383	160	1382.47	2720.01	49.46	18.78	10.85	14.84	75.16	75.16
1384	203	474.35	2730.21	61.01	17.65	14.64	39.94	50.06	50.06
1385	708	2694.04	2744.68	121.3	43.55	20.7	92.35	357.65	177.65
1386	1676	3222.02	2759.52	365.83	78.51	27.18	41.46	48.54	48.54
1387	342	2395.7	2740.39	116.47	26.79	16.25	123.3	326.7	146.7
1388	108	1883.8	2741.27	42.63	16.61	8.28	25.66	64.34	64.34
1389	113	1016.46	2745.68	51.46	16.49	8.72	71.95	18.05	18.05
1390	1024	1058.75	2767.9	264.49	37.88	34.42	96.83	353.17	173.17
1391	304	2052.06	2756.51	126.12	58.62	6.6	25.14	64.86	64.86
1392	445	1932.77	2762.04	135.58	47.99	11.81	143.07	306.93	126.93
1393	181	2639.19	2753.23	54.87	18.85	12.22	7.85	82.15	82.15
1394	617	2945.04	2763.04	101.74	36.74	21.38	38.65	51.35	51.35
1395	160	1397.36	2759.5	48.53	17.08	11.93	134.65	315.35	135.35
1396	268	1990.8	2762.21	61.6	19.7	17.32	37.48	52.52	52.52
1397	184	2582.04	2774.32	87.98	32.9	7.12	111.43	338.57	158.57
1398	386	3166.33	2775.67	94.23	33.66	14.6	47.44	42.56	42.56
1399	203	3133.44	2773.75	77.5	22.88	11.3	176.25	273.75	93.75
1400	604	2668.86	2789.96	134.99	56.01	13.73	129.85	320.15	140.15
1401	265	2566.55	2787.23	100.95	47.05	7.17	123.72	326.28	146.28
1402	372	1454.33	2800.22	209.48	49.18	9.63	104.65	345.35	165.35
1403	5411	3275.86	2837.66	746.53	163.92	42.03	37.92	52.08	52.08
1404	623	1200.07	2813.45	192.51	85.31	9.3	108.12	341.88	161.88
1405	146	100.78	2784.84	82.91	26.88	6.91	124.42	325.58	145.58
1406	152	1611.67	2778.64	49.11	16.43	11.78	35.47	54.53	54.53
1407	613	1174.3	2810.34	187.62	80.11	9.74	119.16	330.84	150.84
1408	509	2028.1	2786.54	121.78	37.83	17.13	155.57	294.43	114.43
1409	273	1990.84	2787.35	62.77	20.65	16.83	146.15	303.85	123.85
1410	167	1313.67	2800.57	87.74	32.73	6.5	68.56	21.44	21.44
1411	278	1553.63	2800.9	87.74	22.45	15.76	70.48	19.52	19.52
1412	148	3136.84	2798.31	82.91	23.99	7.85	26.02	63.98	63.98
1413	175	2794.34	2801.35	64.43	21.47	10.38	8.5	81.5	81.5
1414	647	21.73	2823.37	173.87	78.63	10.48	57.22	32.78	32.78
1415	281	234.02	2815.3	104.81	31.42	11.39	89.69	0.31	0.31
1416	1791	1852.69	2813.31	331.08	136.03	16.76	172.01	277.99	97.99
1417	132	2766.92	2804.92	51.7	21.13	7.96	128.21	321.79	141.79
1418	150	648.39	2812.67	89.54	41.99	4.55	140.24	309.76	129.76
1419	127	3246.07	2806.96	46.87	15.73	10.28	65.57	24.43	24.43
1420	256	2380.15	2807.93	75.84	21.85	14.92	6.46	83.54	83.54
1421	118	821.23	2811.33	41.21	14.06	10.68	81.68	8.32	8.32
1422	1246	3113.09	2826.3	158.27	45.61	34.78	169.56	280.44	100.44
1423	211	843.44	2822.85	56.38	21.51	12.49	95.66	354.34	174.34
1424	370	2979.87	2829.42	83.01	30.92	15.24	103.24	346.76	166.76
1425	2564	2669.24	2866.53	280.01	111.23	29.35	110.59	339.41	159.41
1426	1179	1027.87	2869.45	234.41	109.09	13.76	109.24	340.76	160.76
1427	129	80.24	2835.21	49.7	17.49	9.39	108.69	341.31	161.31
1428	170	2149.45	2845.15	90.12	40.06	5.4	138.7	311.3	131.3
1429	804	3510.55	2855.08	171.62	63.04	16.24	49.58	40.42	40.42
1430	154	3449.38	2842.86	51.7	19.13	10.25	79.54	10.46	10.46
1431	940	3035.62	2876.06	194.33	89.6	13.36	90.41	359.59	179.59
1432	115	2605.08	2849.08	69.84	30.72	4.77	118.12	331.88	151.88
1433	1855	1068.72	2878.85	236.74	97.4	24.25	122.9	327.1	147.1
1434	1313	1157.42	2876.5	205.24	75.97	22	106.08	343.92	163.92
1435	279	3306.66	2855.31	95.2	45.21	7.86	40.28	49.72	49.72
1436	3650	1698.31	2880.22	546.1	187.17	24.83	157.82	292.18	112.18
1437	131	125.58	2855.65	45.11	16.56	10.07	128.43	321.57	141.57
1438	860	1007.89	2889.27	204.99	63.16	17.34	106.03	343.97	163.97
1439	222	843.54	2863.92	65.21	28.91	9.78	90.34	359.66	179.66
1440	126	1484.24	2861.05	45.6	15.17	10.58	30.21	59.79	59.79
1441	114	2288.8	2859.25	60.87	27.37	5.3	14.46	75.54	75.54
1442	146	358.47	2864.46	45.46	16.63	11.18	97.8	352.2	172.2
1443	259	1223.68	2879.89	131.3	58.89	5.6	110.66	339.34	159.34
1444	158	1379.47	2867.82	55.7	22.71	8.86	88.21	1.79	1.79
1445	114	3067.85	2868.43	55.7	24.08	6.03	103.94	346.06	166.06
1446	159	3309.24	2877.53	57.36	24.32	8.33	58.36	31.64	31.64
1447	105	2178.93	2875.86	43.7	13.09	10.21	2.82	87.18	87.18
1448	135	2210.31	2880.11	46.28	18.55	9.27	112.97	337.03	157.03
1449	539	2852.92	2889.84	104.91	40.69	16.87	172.86	277.14	97.14
1450	112	2224.27	2890.57	44.28	15.41	9.25	172.45	277.55	97.55
1451	391	390.47	2906.57	77.46	23.38	21.29	58.99	31.01	31.01
1452	280	2435.27	2906.64	69.7	22.63	15.75	99.72	350.28	170.28
1453	310	3446.79	2907.92	75.01	21.97	17.96	164.79	285.21	105.21
1454	319	1578.89	2908.78	73.7	23.62	17.2	169.19	280.81	100.81
1455	103	2709.01	2907.51	49.36	14.68	8.93	98.87	351.13	171.13
1456	158	2084.4	2910.53	52.53	18.85	10.67	11.51	78.49	78.49
1457	937	34.18	27.25	199.54	59.48	20.06	107.46	342.54	162.54
1458	476	88.95	6.82	100.43	37.88	16	171.29	278.71	98.71
1459	142	120.56	7.42	51.21	18.43	9.81	104.67	345.33	165.33
1460	330	198.9	9.01	85.36	22.63	18.56	111.67	338.33	158.33
1461	786	234.87	19.62	130.95	52.43	19.09	60.08	29.92	29.92
1462	246	346.91	6.83	60.97	19.79	15.83	161.93	288.07	108.07
1463	959	438.95	19.28	189.58	41.6	29.35	25.46	64.54	64.54
1464	2342	543.54	24.88	315.95	56.81	52.49	159.56	290.44	110.44
1465	8916	896.84	79.13	796.93	280.49	40.47	149.12	300.88	120.88
1466	233	935.47	4.52	69.7	26.84	11.05	179.04	270.96	90.96
1467	482	975.05	6.48	171.1	42.81	14.33	9.04	80.96	80.96
1468	509	1656.37	17.66	103.3	33.46	19.37	42.86	47.14	47.14
1469	175	1864	8.4	57.7	17.02	13.09	75.49	14.51	14.51
1470	109	1884.94	7.59	43.21	17.25	8.05	75.58	14.42	14.42
1471	6985	2169.2	149.93	921.54	297.01	29.94	116.53	333.47	153.47
1472	884	2297.38	18.03	156.37	40.37	27.88	102.56	347.44	167.44
1473	270	2370.24	9.2	68.43	23.21	14.81	53.81	36.19	36.19
1474	719	2750.66	11.21	185.34	35.07	26.1	6.85	83.15	83.15
1475	6383	3032.01	118.4	622.56	241.03	33.72	102.33	347.67	167.67
1476	145	3039.87	8.31	53.8	20.02	9.22	92.46	357.54	177.54
1477	534	3173.84	32.4	207.91	92.74	7.33	123.05	326.95	146.95
1478	755	3320.23	20.36	163.3	47.67	20.17	92.07	357.93	177.93
1479	268	1308.68	16.63	85.74	22.72	15.02	120.29	329.71	149.71
1480	114	3467.75	9.54	55.6	17.62	8.24	152.85	297.15	117.15
1481	282	2701.46	16.63	71.94	29.52	12.16	81.2	8.8	8.8
1482	190	906.89	12.24	62.18	22.69	10.66	16.96	73.04	73.04
1483	105	2481.52	15.09	40.63	14.9	8.97	65.63	24.37	24.37
1484	2622	3775.29	40.17	281.56	101.75	32.81	165.23	284.77	104.77
1485	101	1947.25	22.44	39.46	14.94	8.61	43.22	46.78	46.78
1486	127	1202.82	27.53	53.01	23.65	6.84	129.2	320.8	140.8
1487	422	2076.27	46.69	128.47	52.25	10.28	108.95	341.05	161.05
1488	175	1452.23	33.85	54.53	21.85	10.2	107.32	342.68	162.68
1489	137	2937.41	33.79	47.21	19.33	9.02	97.3	352.7	172.7
1490	1342	1034.71	46.18	162.75	46.89	36.44	178.79	271.21	91.21
1491	1557	1154.81	90.42	378.62	97.39	20.35	113.14	336.86	156.86
1492	425	1688.8	39.62	101.64	28	19.33	10.93	79.07	79.07
1493	1092	3296.4	68.65	254.25	61.37	22.66	114.94	335.06	155.06
1494	105	3224.75	35.88	44.53	17.61	7.59	144.25	305.75	125.75
1495	381	1496.97	46.06	82.81	33.95	14.29	123.67	326.33	146.33
1496	128	1435.89	42.98	47.11	15.69	10.39	52.9	37.1	37.1
1497	234	171.54	41.85	67.6	24.63	12.1	13.48	76.52	76.52
1498	631	1308.32	50.58	160.89	52.62	15.27	153.32	296.68	116.68
1499	349	2754.23	51.17	94.95	45.01	9.87	45.18	44.82	44.82
1500	281	1790.72	42.11	84.08	33.58	10.65	1.06	88.94	88.94
1501	1143	2585.35	54.47	154.61	49.37	29.48	168.59	281.41	101.41
1502	937	1372.83	60.94	185.97	63.5	18.79	25.31	64.69	64.69
1503	714	3070.94	67.32	167.72	65.91	13.79	122.34	327.66	147.66
1504	118	3240.19	48.64	44.77	19.12	7.86	135.18	314.82	134.82
1505	634	2236.24	60.35	106.81	41.72	19.35	52.88	37.12	37.12
1506	240	1650.88	53.62	78.91	22.48	13.59	64.45	25.55	25.55
1507	130	256.71	49.97	49.7	21.35	7.75	161.68	288.32	108.32
1508	205	3369.51	54.28	61.6	20.45	12.76	168.17	281.83	101.83
1509	155	780.35	54.49	48.53	18.25	10.81	142.73	307.27	127.27
1510	176	2331.95	58.15	65.84	24.44	9.17	149.17	300.83	120.83
1511	5169	2887.75	160.04	543.53	227.02	28.99	72.66	17.34	17.34
1512	2201	532.18	87.39	215.56	72.57	38.62	132.09	317.91	137.91
1513	156	3040.38	63.56	47.7	16.76	11.85	93.42	356.58	176.58
1514	134	987.21	65.49	47.94	17.19	9.92	115.67	334.33	154.33
1515	1369	2531.82	98.35	250.45	85.9	20.29	101.99	348.01	168.01
1516	316	456.13	69.64	74.43	28.3	14.22	172.66	277.34	97.34
1517	145	3465.33	68.26	50.87	19.24	9.6	22.86	67.14	67.14
1518	2048	2437.87	89.63	209.87	54.01	48.28	173.21	276.79	96.79
1519	330	3874.65	73.74	84.67	29.24	14.37	157.63	292.37	112.37
1520	135	1641.89	77.37	47.11	15.87	10.83	65.3	24.7	24.7
1521	257	968.46	88.72	98.12	39.51	8.28	140.68	309.32	129.32
1522	3136	3271.65	168.3	514.04	201.92	19.77	128.04	321.96	141.96
1523	810	1627.6	95.65	163.44	68.36	15.09	161.6	288.4	108.4
1524	2587	2403.13	141.42	330.46	153.15	21.51	129.8	320.2	140.2
1525	422	639.15	98.03	83.4	32.08	16.75	136.52	313.48	133.48
1526	1093	2243.54	133.69	227.48	101.57	13.7	105.45	344.55	164.55
1527	426	3701.65	116.12	138.81	53.97	10.05	92.65	357.35	177.35
1528	225	697.26	96.29	63.84	23.22	12.34	128.48	321.52	141.52
1529	183	2093.36	98.34	78.43	18.05	12.91	123.65	326.35	146.35
1530	112	453.03	93.52	42.04	15.99	8.92	7.74	82.26	82.26
1531	283	1502.04	102.5	67.84	26.97	13.36	123.02	326.98	146.98
1532	119	795.37	99.3	47.94	15.84	9.56	126.73	323.27	143.27
1533	263	856.38	105.72	95.4	41.84	8	150.23	299.77	119.77
1534	141	131.32	106.59	58.43	20.17	8.9	112.17	337.83	157.83
1535	318	2313.16	108.7	76.91	23.19	17.46	169.74	280.26	100.26
1536	240	1851.18	108.96	60.77	17.88	17.09	47.91	42.09	42.09
1537	118	18.69	107.28	40.04	14.01	10.72	139.42	310.58	130.58
1538	230	3102.47	116.27	88.47	39.54	7.41	129.19	320.81	140.81
1539	152	3517.89	115.2	60.53	25.89	7.47	70.08	19.92	19.92
1540	1215	1053.55	137.23	227.71	105.13	14.71	143.82	306.18	126.18
1541	608	3179.67	139.75	154.99	70.26	11.02	119.81	330.19	150.19
1542	1829	1307.19	144.5	224.39	87.03	26.76	137.38	312.62	132.62
1543	117	3342.1	122.66	44.63	17.11	8.71	77.64	12.36	12.36
1544	107	498.41	121.93	40.63	13.9	9.8	123.25	326.75	146.75
1545	697	1615.05	143.75	142.61	37.63	23.58	121.65	328.35	148.35
1546	112	76.34	129.01	53.11	17.98	7.93	79.05	10.95	10.95
1547	206	3613.17	132.02	55.7	21.02	12.48	71.16	18.84	18.84
1548	1086	2119.27	168.29	288.05	89.93	15.38	110.95	339.05	159.05
1549	259	1446.26	133.71	77.74	21.86	15.08	4.66	85.34	85.34
1550	107	3198.54	129.56	41.8	15.11	9.01	173.46	276.54	96.54
1551	139	3589.28	135.51	61.7	24.96	7.09	70.17	19.83	19.83
1552	325	3497.17	145.37	101.64	40.35	10.26	66.57	23.43	23.43
1553	194	791.68	144.47	83.4	29.2	8.46	55.88	34.12	34.12
1554	172	2190.35	134.6	53.36	18.23	12.01	154.64	295.36	115.36
1555	129	3372.1	143.04	56.53	20.1	8.17	105.36	344.64	164.64
1556	262	561.44	148.71	82.91	29.3	11.38	100.1	349.9	169.9
1557	142	1265.56	147.12	51.94	18.83	9.6	71.11	18.89	18.89
1558	340	163.44	153.31	91.5	25.24	17.15	84.94	5.06	5.06
1559	100	2362.02	146	37.21	13.07	9.74	99.55	350.45	170.45
1560	428	2231.35	158.38	97.74	37.77	14.43	106.99	343.01	163.01
1561	886	3332.74	182	234.45	76.61	14.72	101.35	348.65	168.65
1562	1231	3469.4	167.33	275.81	123.72	12.67	153.59	296.41	116.41
1563	108	2618.68	148.79	49.7	21.37	6.44	157.53	292.47	112.47
1564	996	2022.97	178.13	185.52	49.68	25.53	120.5	329.5	149.5
1565	4023	970.78	234.62	451.93	160.88	31.84	104.76	345.24	165.24
1566	119	3402.19	156.45	49.7	19.15	7.91	105.37	344.63	164.63
1567	2121	1852.01	223.08	395.46	151.45	17.83	97.1	352.9	172.9
1568	9957	2623.22	320.3	1221.94	280.92	45.13	111.55	338.45	158.45
1569	1002	3732.86	199.79	231.2	106.35	12	82.87	7.13	7.13
1570	370	1293.18	165.86	81.01	24.66	19.11	127.09	322.91	142.91
1571	121	117.45	160.43	44.28	17.95	8.58	149.42	300.58	120.58
1572	107	2656.88	167.01	58.43	24.47	5.57	147.71	302.29	122.29
1573	185	1929.26	176.84	88.91	35.08	6.71	108.71	341.29	161.29
1574	218	2586.4	183.72	96.33	37.1	7.48	113.08	336.92	156.92
1575	1467	1503.68	193.35	242.11	55.68	33.55	136.37	313.63	133.63
1576	1118	2523.89	233.6	293.78	142.66	9.98	96.95	353.05	173.05
1577	1682	3198.61	219.66	299.02	126.75	16.9	121.72	328.28	148.28
1578	2015	184.39	210.51	276.78	86.99	29.49	58.35	31.65	31.65
1579	278	549.53	184.33	101.05	27.15	13.04	69.2	20.8	20.8
1580	698	1109.56	185.73	112.23	37.58	23.65	40.09	49.91	49.91
1581	890	3226.89	214.02	202.59	91.09	12.44	123.9	326.1	146.1
1582	133	88.72	178.25	44.87	16.1	10.52	120.95	329.05	149.05
1583	221	1814.81	184.34	74.43	26.84	10.48	112.93	337.07	157.07
1584	211	853.08	183.21	73.5	27.72	9.69	139.68	310.32	130.32
1585	103	3148.37	180	41.11	13.8	9.5	47.49	42.51	42.51
1586	1388	1227.37	211.25	190.31	79.66	22.18	63.54	26.46	26.46
1587	137	1364.62	184.61	67.5	30.96	5.63	31.3	58.7	58.7
1588	282	1392.06	189.29	78.81	35.12	10.22	45.36	44.64	44.64
1589	112	1085.6	184.38	54.53	15.77	9.04	43.84	46.16	46.16
1590	279	1281.2	191.32	73.6	29.53	12.03	105.13	344.87	164.87
1591	1495	1058.69	209.06	175.34	55.38	34.37	124.82	325.18	145.18
1592	136	1928.41	196.39	54.28	23.74	7.29	110.31	339.69	159.69
1593	309	729.03	203.02	83.01	31.23	12.6	89.68	0.32	0.32
1594	364	2380.66	208.3	151.62	70.07	6.61	144.21	305.79	125.79
1595	142	1772.75	200.85	52.87	21.27	8.5	103.03	346.97	166.97
1596	1146	515.27	213.6	210.79	52.46	27.81	7.12	82.88	82.88
1597	994	902.28	209.52	164.85	66.62	19	158.61	291.39	111.39
1598	114	1163.9	200.05	55.01	19.97	7.27	156.62	293.38	113.38
1599	123	50.65	201.5	54.04	16.17	9.68	47.13	42.87	42.87
1600	156	286.24	206.11	63.25	22.24	8.93	154.2	295.8	115.8
1601	855	814.51	235.34	219.22	92.14	11.81	126.73	323.27	143.27
1602	392	585.27	222.22	120.23	47.34	10.54	98.41	351.59	171.59
1603	1173	2050.05	242.38	256.84	61.02	24.48	129.66	320.34	140.34
1604	149	1405.67	209.22	51.7	17.18	11.04	22.39	67.61	67.61
1605	1090	3872.1	253.55	217.2	87.74	15.82	83.02	6.98	6.98
1606	128	2181.53	219.38	43.46	15.33	10.63	75.33	14.67	14.67
1607	852	1143.33	236.02	136.37	47.42	22.88	128.68	321.32	141.32
1608	123	1448.23	224.71	61.25	26.63	5.88	32.65	57.35	57.35
1609	372	2151.73	247.63	127.88	53.37	8.87	109.94	340.06	160.06
1610	102	1478.52	224.75	42.87	15.83	8.2	16.86	73.14	73.14
1611	172	697.81	232.61	60.77	19.18	11.42	94.46	355.54	175.54
1612	2407	1318.63	256.87	301.5	66.17	46.31	40.55	49.45	49.45
1613	498	1907.34	242.18	122.95	34.5	18.38	142.61	307.39	127.39
1614	302	2088.87	247.84	99.5	42.15	9.12	96.64	353.36	173.36
1615	273	913.31	237.74	95.15	38.48	9.03	155.15	294.85	114.85
1616	817	1684.33	244.19	192.17	52.76	19.71	2.79	87.21	87.21
1617	1017	1584.93	271.41	281.4	79.62	16.26	125.41	324.59	144.59
1618	247	3181.84	243.11	73.84	28.93	10.87	106.25	343.75	163.75
1619	111	2925.6	240.7	53.36	13.23	10.69	1.67	88.33	88.33
1620	100	304.37	243.05	47.94	18.69	6.81	154.05	295.95	115.95
1621	3460	3829.22	319.59	355.76	152.36	28.91	82.28	7.72	7.72
1622	529	609.8	261.75	132.37	38.51	17.49	127.31	322.69	142.69
1623	2856	660.81	284.28	300.88	67.54	53.84	70.7	19.3	19.3
1624	279	2301.34	255.66	75.15	22.01	16.14	25.37	64.63	64.63
1625	106	2269.88	256.5	38.04	13.87	9.73	101.03	348.97	168.97
1626	226	1392.65	262.03	66.08	23.53	12.23	33.44	56.56	56.56
1627	108	1662.59	259.06	40.87	13.36	10.29	1.68	88.32	88.32
1628	108	956.8	261.71	39.46	13.03	10.56	130.75	319.25	139.25
1629	108	3673.87	261.48	46.53	15.63	8.8	17.19	72.81	72.81
1630	1817	789.48	305.88	334.96	73.27	31.57	130.53	319.47	139.47
1631	757	1782.95	270.03	190.41	65.33	14.75	5.73	84.27	84.27
1632	128	1958.91	280.48	61.94	24.63	6.62	110.77	339.23	159.23
1633	771	3681.96	300.99	153.88	61.46	15.97	96.68	353.32	173.32
1634	481	274.73	294.09	141.68	44.58	13.74	132.15	317.85	137.85
1635	227	3726.27	284.04	74.77	30.9	9.35	75.16	14.84	14.84
1636	289	887.59	284.14	69.94	29.01	12.69	106.04	343.96	163.96
1637	306	2172.44	292.4	106.47	48.64	8.01	115.46	334.54	154.54
1638	345	2340.21	285.55	86.91	30.66	14.33	10.89	79.11	79.11
1639	982	67.29	302.14	185.04	62.21	20.1	146.62	303.38	123.38
1640	283	1648.78	291.24	104.23	28.15	12.8	147.93	302.07	122.07
1641	112	1798.22	288	39.46	13.84	10.31	152.97	297.03	117.03
1642	262	2457.41	292.36	62.18	21.25	15.7	33.41	56.59	56.59
1643	349	13.45	295.24	78.43	26.12	17.01	167	283	103
1644	123	1827.9	291.72	47.11	16.92	9.26	149.01	300.99	120.99
1645	131	2484.34	292.23	45.11	15.01	11.11	145.97	304.03	124.03
1646	753	1391.21	303.94	179.14	46.51	20.62	153.57	296.43	116.43
1647	790	1914.07	331.9	231.08	70.15	14.34	129.51	320.49	140.49
1648	122	1012.25	310.72	59.94	21.63	7.18	93.84	356.16	176.16
1649	146	1974.12	312.62	66.43	26.79	6.94	113.07	336.93	156.93
1650	2371	2756	326.07	282.49	78.78	38.32	162.73	287.27	107.27
1651	128	734.38	317.87	62.53	27.75	5.87	111.8	338.2	158.2
1652	15423	2378.9	482.3	1031.97	343.76	57.13	66.31	23.69	23.69
1653	928	2568.5	328.87	144.41	53.54	22.07	136.43	313.57	133.57
1654	123	2152.42	312.18	42.63	16.19	9.67	164.21	285.79	105.79
1655	2071	2353.62	374.14	351.3	150.76	17.49	66.82	23.18	23.18
1656	189	532.97	319.29	56.87	22.59	10.65	88.48	1.52	1.52
1657	192	2348.86	318.2	82.67	34.83	7.02	31.25	58.75	58.75
1658	3974	3099.93	433	745.45	247.36	20.46	74.72	15.28	15.28
1659	111	3580.72	314.32	46.28	19.45	7.27	20.3	69.7	69.7
1660	123	999.96	318.98	52.53	22.27	7.03	115.19	334.81	154.81
1661	103	2396.02	319.85	37.46	13.45	9.75	126.71	323.29	143.29
1662	260	2823.45	325.83	65.01	21.9	15.11	76.88	13.12	13.12
1663	5882	2462.52	423.91	735.78	298.01	25.13	64.92	25.08	25.08
1664	441	210.69	339.26	123.2	34.49	16.28	97.07	352.93	172.93
1665	268	2027.61	337.78	77.94	32.53	10.49	84.98	5.02	5.02
1666	588	2266.23	334.71	94.57	32.39	23.11	148.13	301.87	121.87
1667	143	1256.3	327.83	47.46	18.52	9.83	4.76	85.24	85.24
1668	2659	2855.06	355.48	319.55	75.47	44.86	162.58	287.42	107.42
1669	1415	892.9	358.95	193.76	64.22	28.06	57.75	32.25	32.25
1670	261	3855.51	343.56	93.3	43.09	7.71	53.26	36.74	36.74
1671	174	1962.72	336.23	49.7	17.81	12.44	129.58	320.42	140.42
1672	545	1185.38	346.05	97.64	31.83	21.8	65.38	24.62	24.62
1673	4460	1040.48	426.52	600.5	177.67	31.96	108.46	341.54	161.54
1674	4910	432.04	432.55	486.48	170.78	36.61	96.19	353.81	173.81
1675	447	1292.15	348.42	81.25	25.95	21.93	126.09	323.91	143.91
1676	1051	3602.72	353.17	155.34	55.35	24.18	160.29	289.71	109.71
1677	100	538.37	343.13	37.46	13.98	9.11	132.84	317.16	137.16
1678	257	242.58	344.99	68.18	25.24	12.96	174.4	275.6	95.6
1679	141	941.45	350.47	47.46	17.9	10.03	115.09	334.91	154.91
1680	127	1342.89	350.07	55.25	26.15	6.18	139.97	310.03	130.03
1681	628	177.45	362.92	120.91	44.55	17.95	87.16	2.84	2.84
1682	231	2611.92	353.58	57.94	18.99	15.49	49.18	40.82	40.82
1683	112	2974.44	357.64	44.87	17.48	8.16	77.67	12.33	12.33
1684	2018	2795.65	387.37	253.66	78.58	32.7	66.28	23.72	23.72
1685	167	701.07	361.55	54.77	16.27	13.07	100.8	349.2	169.2
1686	4003	2191.45	399.97	524.72	151.95	33.54	30.4	59.6	59.6
1687	412	329.94	369.73	117.98	34.55	15.18	132.15	317.85	137.85
1688	4431	1128.18	449.92	705	166.26	33.93	91.47	358.53	178.53
1689	102	1162.55	366.88	39.7	15.57	8.34	126.38	323.62	143.62
1690	135	12	371.2	56.18	22.82	7.53	146.41	303.59	123.59
1691	257	1872.68	376.17	62.28	21.8	15.01	84.33	5.67	5.67
1692	134	3792.49	377.81	59.11	26.5	6.44	70.66	19.34	19.34
1693	7180	1476.38	478.42	722.85	200.25	45.65	57.71	32.29	32.29
1694	121	3511.92	377.02	44.04	16.41	9.39	0.78	89.22	89.22
1695	129	3369.44	381.45	45.7	14.05	11.69	59.83	30.17	30.17
1696	175	384.86	393.64	61.36	25.19	8.85	67.83	22.17	22.17
1697	173	997.82	389.04	72.67	20.78	10.6	172.14	277.86	97.86
1698	1326	1323.56	421.34	266.92	67.97	24.84	116.83	333.17	153.17
1699	207	313.2	397.98	55.7	22.09	11.93	99.34	350.66	170.66
1700	316	2128.08	405.96	74.18	27.92	14.41	65.13	24.87	24.87
1701	164	2739.43	399.81	53.7	18.87	11.07	8.57	81.43	81.43
1702	3380	860.82	441.05	444.66	83.16	51.75	36	54	54
1703	242	682.73	418.97	90.23	28.64	10.76	73.39	16.61	16.61
1704	595	775.19	420.26	116.12	34.15	22.18	5.92	84.08	84.08
1705	194	1266.6	415.34	55.11	19.77	12.49	22.35	67.65	67.65
1706	179	1861.44	419.46	63.7	20.78	10.97	97.48	352.52	172.52
1707	335	2744.28	421.23	103.3	23.54	18.12	95.88	354.12	174.12
1708	301	2361.85	427.19	93.74	30.59	12.53	78.24	11.76	11.76
1709	1551	3612.78	448.28	283.79	106.21	18.59	137.95	312.05	132.05
1710	105	1936.53	414.62	38.04	13.94	9.59	176.4	273.6	93.6
1711	622	1786.56	439.68	138.71	58.06	13.64	66.68	23.32	23.32
1712	149	154.29	420.31	47.46	17.44	10.88	167.07	282.93	102.93
1713	165	2230.58	425.06	46.87	16.48	12.75	71.88	18.12	18.12
1714	258	2435.95	433.94	89.05	25.41	12.93	81.74	8.26	8.26
1715	361	3308.13	437.97	97.64	31.78	14.46	61.26	28.74	28.74
1716	144	2861.56	426.2	61.36	22.32	8.21	11.38	78.62	78.62
1717	948	3575.63	452.18	214.74	96.68	12.48	142.63	307.37	127.37
1718	187	1210.2	432.78	50.63	16.74	14.23	46.44	43.56	43.56
1719	3417	1388.18	492.98	561.85	112.56	38.65	100.19	349.81	169.81
1720	100	1084.63	434.74	38.28	14.74	8.64	123.19	326.81	146.81
1721	3007	2140.11	468.76	427.39	108.42	35.31	12.23	77.77	77.77
1722	231	2592.56	438.36	64.53	19.85	14.82	76.89	13.11	13.11
1723	111	2236.22	441.16	51.11	21.56	6.56	63.31	26.69	26.69
1724	858	1790.03	468.75	204.45	67.57	16.17	63.84	26.16	26.16
1725	531	1759.15	445.94	103.98	28.27	23.91	166.35	283.65	103.65
1726	415	3827.73	453.69	110.02	48.67	10.86	127.51	322.49	142.49
1727	1478	2852.12	457.03	244.98	80.04	23.51	157.66	292.34	112.34
1728	106	1101.85	448.14	45.7	16.45	8.21	139.86	310.14	130.14
1729	211	1236.63	449.46	70.33	25.94	10.36	149.61	300.39	120.39
1730	10619	1607.18	591.17	892.93	282.18	47.91	100.99	349.01	169.01
1731	115	3695.4	452.07	43.8	17.25	8.49	92.89	357.11	177.11
1732	214	769.64	454.28	56.28	20.89	13.04	86.17	3.83	3.83
1733	1458	2043.7	470.25	261.61	74.16	25.03	160.33	289.67	109.67
1734	170	2571.79	465.92	82.28	37.34	5.8	80.49	9.51	9.51
1735	106	1525.43	458.58	44.28	15.45	8.73	44.28	45.72	45.72
1736	106	2357.38	461.42	47.11	18.64	7.24	68.1	21.9	21.9
1737	578	514.2	480.4	154.51	57.73	12.75	68.8	21.2	21.2
1738	1400	1738.51	499.09	223.62	72.39	24.63	99.57	350.43	170.43
1739	142	157.67	465.25	60.18	18.27	9.9	28.78	61.22	61.22
1740	119	1214.93	471.86	61.8	26.63	5.69	92.55	357.45	177.45
1741	205	3455.85	470.25	61.25	23.27	11.21	15.97	74.03	74.03
1742	726	10.27	485.32	152.61	43.06	21.46	81.02	8.98	8.98
1743	951	1310.57	491.95	195.87	83.05	14.58	150.35	299.65	119.65
1744	161	2180.67	479.24	53.94	16.37	12.52	69.47	20.53	20.53
1745	176	2854.13	484.9	52.77	21.3	10.52	53.59	36.41	36.41
1746	6265	1046.85	580.34	828.7	255.08	31.27	130.58	319.42	139.42
1747	587	361.72	505.56	162.17	45.03	16.6	124.78	325.22	145.22
1748	336	1166.12	497.02	77.01	28.28	15.13	87.5	2.5	2.5
1749	721	1272.06	500.88	139.44	35.25	26.04	92.72	357.28	177.28
1750	758	2711.61	516.26	239.16	89.58	10.77	42.49	47.51	47.51
1751	402	1502.77	503.77	126.85	51.72	9.9	49.49	40.51	40.51
1752	109	650.63	497.4	42.97	17.65	7.87	96.48	353.52	173.52
1753	146	3666.52	498.19	48.77	15.19	12.24	150.17	299.83	119.83
1754	244	606.54	504.92	62.77	21.97	14.14	78.04	11.96	11.96
1755	252	2914.59	506.38	75.84	30.55	10.5	78.18	11.82	11.82
1756	128	1706.72	501.25	48.18	14.6	11.17	126.4	323.6	143.6
1757	100	585.47	503.94	41.46	12.65	10.07	89.32	0.68	0.68
1758	180	313.76	507.82	50.53	18.16	12.62	92.14	357.86	177.86
1759	5178	911.91	566.1	588.61	173.45	38.01	138.51	311.49	131.49
1760	101	1774.99	507.96	48.04	16.45	7.82	179.74	270.26	90.26
1761	174	2047.92	516.24	57.01	17.37	12.76	123.95	326.05	146.05
1762	177	2398.77	527.44	100.81	43.27	5.21	65.84	24.16	24.16
1763	1171	141.34	542.74	217.52	70.33	21.2	104.48	345.52	165.52
1764	162	2287.14	522.78	60.53	24.9	8.28	65.95	24.05	24.05
1765	359	3449.74	530.02	98.81	43.41	10.53	121.3	328.7	148.7
1766	125	3775.87	519.31	47.11	17.86	8.91	28.99	61.01	61.01
1767	1576	441.35	546.04	211.87	68.31	29.38	40.25	49.75	49.75
1768	313	2111.6	535.04	86.81	26.45	15.07	119.39	330.61	150.61
1769	495	1160.3	544.98	109.88	36.45	17.29	82.18	7.82	7.82
1770	110	1803.14	538.03	38.28	12.85	10.9	35.05	54.95	54.95
1771	194	216.63	543.52	65.36	21.44	11.52	21.57	68.43	68.43
1772	154	1517.04	547.79	49.46	15.27	12.84	119.17	330.83	150.83
1773	107	489.14	548.91	52.28	19.27	7.07	178.56	271.44	91.44
1774	141	1752.67	551.97	48.53	13.66	13.14	177	273	93
1775	1718	1824.21	573.74	240.01	47.51	46.05	39.42	50.58	50.58
1776	131	2047.52	554.29	51.46	20.29	8.22	137.28	312.72	132.72
1777	127	2382.46	563.93	74.67	33.18	4.87	65.06	24.94	24.94
1778	230	2569.27	556.91	90.33	37.22	7.87	21.61	68.39	68.39
1779	307	2017.96	559.21	142.99	29.38	13.3	0.92	89.08	89.08
1780	820	1346.03	568.43	131.2	38.02	27.46	179.21	270.79	90.79
1781	299	2643.32	575.51	121.92	50.48	7.54	41.35	48.65	48.65
1782	626	2568.1	573.72	130.27	45.71	17.44	25.86	64.14	64.14
1783	535	1884.79	587.11	110.33	46.08	14.78	107.85	342.15	162.15
1784	247	1310.97	574.92	70.18	29.93	10.51	19.65	70.35	70.35
1785	915	17.08	598.06	168.65	59.45	19.6	124.05	325.95	145.95
1786	597	209.83	587.24	140.85	58.69	12.95	20.87	69.13	69.13
1787	449	369.72	587.69	121.68	40.91	13.97	144.94	305.06	125.06
1788	205	763.92	591.36	69.5	28.96	9.01	54.59	35.41	35.41
1789	1013	2840.11	631.79	237.62	94.65	13.63	109.43	340.57	160.57
1790	113	66.85	592.54	47.7	20.38	7.06	149.09	300.91	120.91
1791	314	1306.25	599.16	75.25	21.93	18.23	173.83	276.17	96.17
1792	130	3301.4	600.95	46.87	16.94	9.77	88.21	1.79	1.79
1793	816	2790.36	627.11	220.25	57.89	17.95	70.65	19.35	19.35
1794	376	2072.76	611.08	96.47	33.09	14.47	42.43	47.57	47.57
1795	141	3498.24	602.08	51.7	20.63	8.7	4.64	85.36	85.36
1796	725	1332.36	615.84	128.47	35.96	25.67	77.46	12.54	12.54
1797	132	2392.51	607.48	48.87	17.08	9.84	92.34	357.66	177.66
1798	117	831.12	607.66	42.04	15.4	9.67	103.82	346.18	166.18
1799	104	2757	607.63	41.11	16.92	7.83	147.6	302.4	122.4
1800	1436	1392.66	668.65	305.22	112.8	16.21	66.87	23.13	23.13
1801	160	2593.36	617.16	55.01	23.38	8.71	37.45	52.55	52.55
1802	840	3274.3	632.82	173.24	65.03	16.45	140.89	309.11	129.11
1803	143	5.15	620.7	52.28	18.79	9.69	116.64	333.36	153.36
1804	345	151.47	629.68	89.84	38.66	11.36	109.86	340.14	160.14
1805	182	932.13	620.94	51.11	17.42	13.3	130.72	319.28	139.28
1806	100	2706.43	622.32	39.21	15.39	8.27	84.56	5.44	5.44
1807	1431	1881.79	645.28	204.11	56.27	32.38	51.31	38.69	38.69
1808	425	2903.95	640.74	138.12	49.81	10.86	79.69	10.31	10.31
1809	137	1427.7	628.43	49.21	20.29	8.6	98.18	351.82	171.82
1810	311	2557.56	641.98	108.02	45.62	8.68	40.88	49.12	49.12
1811	127	302.28	636.39	60.53	25.68	6.3	105.52	344.48	164.48
1812	855	1186.69	649.77	145.1	50.64	21.5	106.55	343.45	163.45
1813	193	2047.92	635.59	67.25	18.76	13.1	19.67	70.33	70.33
1814	279	1145.82	649.54	116.51	47.36	7.5	132.31	317.69	137.69
1815	179	3717.38	636.35	53.7	16.28	14	103.78	346.22	166.22
1816	3919	1039	674.01	433.71	127.19	39.23	140.79	309.21	129.21
1817	4784	1956.98	670.63	500.54	97.31	62.59	174.97	275.03	95.03
1818	605	2100.67	647.46	108.12	39.94	19.29	43.84	46.16	46.16
1819	413	2483.98	652.99	111.98	45.02	11.68	68.82	21.18	21.18
1820	1822	2733.74	684.41	308.68	97.25	23.85	129.02	320.98	140.98
1821	108	1330.43	644.75	55.36	17.76	7.74	21.4	68.6	68.6
1822	322	395.66	657.97	107.88	25.35	16.17	61.65	28.35	28.35
1823	269	2659.59	655.36	77.5	26.07	13.14	32.97	57.03	57.03
1824	3797	2106.18	690.5	354.58	96.36	50.17	32.36	57.64	57.64
1825	244	252.3	664.75	82.67	31.37	9.9	101.47	348.53	168.53
1826	1060	3373.64	664.44	136.47	44.03	30.65	5.8	84.2	84.2
1827	2774	2646.01	748.83	451.02	198.08	17.83	103.03	346.97	166.97
1828	120	1588.81	661.5	53.94	21.25	7.19	105.39	344.61	164.61
1829	2108	1779.54	678.77	347.99	71.56	37.51	31.26	58.74	58.74
1830	568	3882.28	682.63	133.01	56.16	12.88	86.16	3.84	3.84
1831	143	2753.22	662.26	44.28	15.23	11.95	93.22	356.78	176.78
1832	466	3302.56	668.47	96.33	33.34	17.8	179.12	270.88	90.88
1833	119	430.85	665.46	58.18	23.5	6.45	34.85	55.15	55.15
1834	335	1527.51	676.72	95.4	31.95	13.35	46.86	43.14	43.14
1835	159	451.21	671.99	54.18	19.32	10.48	98.65	351.35	171.35
1836	104	2187.68	667.55	44.63	15.41	8.59	15.03	74.97	74.97
1837	246	1210.93	678	75.01	21.27	14.73	90.55	359.45	179.45
1838	134	2898.52	678.54	54.77	18.02	9.47	79.35	10.65	10.65
1839	228	2850.7	683.77	67.84	27.32	10.62	54.73	35.27	35.27
1840	570	281.32	693.24	120.37	31.62	22.95	99.46	350.54	170.54
1841	659	2315.75	698.64	126.75	51.88	16.17	127.53	322.47	142.47
1842	133	2372.97	687.53	54.43	19.67	8.61	63.55	26.45	26.45
1843	314	831.98	692.76	95.98	32.3	12.38	83.7	6.3	6.3
1844	3894	2545.77	811.7	640.13	259.48	19.11	91.42	358.58	178.58
1845	4344	1153.32	754.07	556.36	156.92	35.25	71.83	18.17	18.17
1846	483	1824.34	702.34	128.75	47.71	12.89	35.27	54.73	54.73
1847	3971	2817.19	741	380.82	93.98	53.8	101.9	348.1	168.1
1848	2481	3367.19	721.75	208.74	59.52	53.07	107.66	342.34	162.34
1849	680	3594.54	709.74	150.02	40.06	21.61	92.96	357.04	177.04
1850	859	212.5	707.41	126.02	44.32	24.68	31.55	58.45	58.45
1851	183	743.47	698.4	67.84	28.33	8.23	21.45	68.55	68.55
1852	120	1653.06	701.04	50.28	16.04	9.52	131.97	318.03	138.03
1853	4018	1732.95	776.11	521.17	167.07	30.62	121.66	328.34	148.34
1854	824	2405.06	721.93	223.76	46.12	22.75	130.91	319.09	139.09
1855	114	1434.41	710.34	56.28	23.36	6.21	82.83	7.17	7.17
1856	5708	535.23	854.51	1030.14	367.54	19.77	125.4	324.6	144.6
1857	1975	1832.78	737.83	226.45	83.15	30.24	59.85	30.15	30.15
1858	411	358.08	713.35	102.23	31.18	16.79	31.12	58.88	58.88
1859	318	1015.75	719.78	103.54	41.06	9.86	131.47	318.53	138.53
1860	597	1874.18	723.94	124.12	43.4	17.52	63.41	26.59	26.59
1861	2742	349.89	756.16	294.96	102.8	33.96	131.74	318.26	138.26
1862	346	719.53	721.11	95.15	32.28	13.65	162.7	287.3	107.3
1863	324	1364.02	734.85	125.05	45.92	8.98	106.59	343.41	163.41
1864	1936	2910.58	748.59	238.25	65.12	37.85	147.4	302.6	122.6
1865	180	2024.87	721.07	63.25	20.2	11.34	31.59	58.41	58.41
1866	158	1272.05	722.65	53.7	19.61	10.26	15.84	74.16	74.16
1867	299	3323.36	730.96	74.08	23.4	16.27	76.43	13.57	13.57
1868	138	179.31	731.12	48.28	17.42	10.09	114.32	335.68	155.68
1869	447	2328.2	735.39	101.15	35.7	15.94	167.86	282.14	102.14
1870	123	2461.92	737.99	52.63	21.07	7.43	89.71	0.29	0.29
1871	460	2588.58	745.3	147.78	32.58	17.98	126.43	323.57	143.57
1872	221	2756.39	736.2	64.43	23.65	11.9	169.57	280.43	100.43
1873	166	207.68	738.33	50.87	18.54	11.4	105.86	344.14	164.14
1874	301	2982.14	744.28	116.37	28.3	13.54	12.15	77.85	77.85
1875	165	1769.98	747.42	75.25	28.52	7.37	106.54	343.46	163.46
1876	138	1619.59	743.26	44.87	15.63	11.24	23.46	66.54	66.54
1877	185	1909.99	745.3	57.36	22.72	10.37	158.21	291.79	111.79
1878	746	2418.38	764.04	233.76	56.53	16.8	130.13	319.87	139.87
1879	2000	942.05	783.59	294.53	88.57	28.75	116.71	333.29	153.29
1880	109	2436.14	747.87	53.94	15.54	8.93	19.55	70.45	70.45
1881	185	114.19	752.36	53.94	17.88	13.17	127.04	322.96	142.96
1882	175	793.52	753.97	66.91	22.76	9.79	147.83	302.17	122.17
1883	5194	1255.29	813.03	363.61	133.94	49.38	82.52	7.48	7.48
1884	412	3713.37	758.15	110.71	31.13	16.85	160.5	289.5	109.5
1885	311	2036.39	765.13	77.84	28.99	13.66	101.14	348.86	168.86
1886	180	3741.2	765.67	68.43	26.13	8.77	113.1	336.9	156.9
1887	116	2371.07	764.21	46.53	18	8.2	48.95	41.05	41.05
1888	316	1026.7	775.07	105.88	36.82	10.93	104.91	345.09	165.09
1889	1123	1412.81	810.77	250.25	111.83	12.79	115.65	334.35	154.35
1890	3769	1339.99	849.49	436.8	180.79	26.54	116.9	333.1	153.1
1891	199	2250.3	778.93	73.74	23.66	10.71	142.83	307.17	127.17
1892	210	2879.53	777.35	55.11	18.66	14.33	31.98	58.02	58.02
1893	185	221.89	782.48	53.7	17.94	13.13	83.4	6.6	6.6
1894	225	1693.88	792.41	101.88	36.83	7.78	136.08	313.92	133.92
1895	201	718.83	788.32	56.77	20.57	12.44	151.71	298.29	118.29
1896	128	1806.62	791.88	49.11	17.13	9.51	116.99	333.01	153.01
1897	907	639.41	801.39	184.07	47.07	24.53	19.53	70.47	70.47
1898	261	413.52	794.75	88.33	35.18	9.45	12.63	77.37	77.37
1899	709	3826.34	801.16	153.78	61.3	14.73	161.04	288.96	108.96
1900	664	1383.43	816.66	190.17	71.79	11.78	109.85	340.15	160.15
1901	246	2585.89	807.13	78.53	32.97	9.5	84.39	5.61	5.61
1902	109	2429.2	800.86	38.28	13.83	10.04	74.49	15.51	15.51
1903	204	2823.2	805.43	61.94	25.4	10.23	113.42	336.58	156.58
1904	773	1688.28	822.26	150.02	55.1	17.86	103.68	346.32	166.32
1905	131	681.77	801.98	43.11	14.74	11.31	17.7	72.3	72.3
1906	236	2468.56	815.79	98.57	41.86	7.18	64.47	25.53	25.53
1907	964	2643.84	837.33	232.11	76.38	16.07	105.32	344.68	164.68
1908	349	2604.75	826.9	138.85	41.45	10.72	90.39	359.61	179.61
1909	1785	158.08	856.83	284.39	78.75	28.86	108.03	341.97	161.97
1910	251	781.25	823.22	79.25	29.48	10.84	81.75	8.25	8.25
1911	224	2232.97	815.38	73.84	28	10.18	17.24	72.76	72.76
1912	141	1596.03	815.91	45.36	15.04	11.94	46.75	43.25	43.25
1913	3506	882.73	841.53	379.89	118.53	37.66	166.11	283.89	103.89
1914	733	2838.13	831.06	132.95	35.05	26.63	143.54	306.46	126.46
1915	122	956.16	825.72	42.28	13.52	11.49	123.94	326.06	146.06
1916	154	29.08	828.74	52.77	17.55	11.17	123.69	326.31	146.31
1917	148	1707.17	834.93	65.25	18.26	10.32	111.82	338.18	158.18
1918	116	575.21	840.36	55.11	15.07	9.8	59.21	30.79	30.79
1919	150	1404.61	840.5	47.11	17.96	10.63	112.23	337.77	157.77
1920	488	2119.72	854.35	186.94	71.15	8.73	145.55	304.45	124.45
1921	127	2448.83	846.07	50.04	20.25	7.99	81.48	8.52	8.52
1922	306	1020.96	849.27	71.11	24.9	15.65	87.82	2.18	2.18
1923	1271	2956.38	866.05	243.46	116.97	13.84	31.47	58.53	58.53
1924	155	2387.54	852.28	74.77	30.01	6.58	89.86	0.14	0.14
1925	108	3173.36	844.19	49.94	14.24	9.65	0.17	89.83	89.83
1926	130	782.08	848.22	44.63	17.52	9.45	101.91	348.09	168.09
1927	172	1375.9	849.73	54.77	21.83	10.03	130.53	319.47	139.47
1928	167	3316.55	849.96	48.28	15.82	13.44	79.25	10.75	10.75
1929	6108	265.62	998.03	708.48	279.72	27.8	105.88	344.12	164.12
1930	225	31.36	857.24	59.6	21.54	13.3	112.73	337.27	157.27
1931	139	958.01	854.85	47.7	18.89	9.37	61.4	28.6	28.6
1932	116	1483.81	853.62	54.53	14.17	10.43	48.3	41.7	41.7
1933	142	1084.76	855.46	45.46	16.92	10.68	121.75	328.25	148.25
1934	299	493.03	857.19	69.01	23.58	16.15	175.03	274.97	94.97
1935	100	636.86	855.71	40.04	15.81	8.05	154.72	295.28	115.28
1936	294	997.85	863.7	70.43	25.38	14.75	86.4	3.6	3.6
1937	343	673.79	868.06	87.25	35.51	12.3	76.32	13.68	13.68
1938	220	2632.14	862.95	58.04	19.72	14.2	85.05	4.95	4.95
1939	964	1839.26	872.56	139.44	38.05	32.26	31.43	58.57	58.57
1940	215	2164.87	871.24	111.68	28.71	9.53	117.55	332.45	152.45
1941	568	2603.7	885.94	201.2	58.91	12.28	87.24	2.76	2.76
1942	1731	23.41	901.11	276.74	57.7	38.2	92.55	357.45	177.45
1943	112	269.21	870.04	39.46	14.46	9.86	118.82	331.18	151.18
1944	328	719.26	878.31	93.88	36.01	11.6	139.02	310.98	130.98
1945	181	2700.38	875.1	62.18	22.31	10.33	33.78	56.22	56.22
1946	352	362.98	879.03	116.95	41.54	10.79	157.46	292.54	112.54
1947	823	2765.19	885.33	141.78	43.46	24.11	28.58	61.42	61.42
1948	114	968.51	877.27	45.8	19.27	7.53	8	82	82
1949	585	1409.9	908.02	188.51	61.91	12.03	107.45	342.55	162.55
1950	470	117.04	893.06	107.74	36.47	16.41	101.91	348.09	168.09
1951	400	3437.91	898.54	127.44	41.9	12.16	112.37	337.63	157.63
1952	418	1312.1	892.1	124.85	30.72	17.32	154.3	295.7	115.7
1953	849	1559.79	916.27	190.02	85.58	12.63	105.19	344.81	164.81
1954	167	1535.49	891.67	59.7	22.19	9.58	102.68	347.32	167.32
1955	160	2466.62	889.27	53.7	21.26	9.58	72.66	17.34	17.34
1956	105	2894.93	883.43	50.53	20.54	6.51	7.11	82.89	82.89
1957	100	2637.31	886.38	45.11	14.25	8.94	159.58	290.42	110.42
1958	441	2863.34	891.48	118.23	36.85	15.24	12.75	77.25	77.25
1959	292	847.85	895.3	93.15	32.49	11.44	22.43	67.57	67.57
1960	2090	1742.75	911.72	317.55	69.8	38.13	160.59	289.41	109.41
1961	120	1422.72	895.97	42.38	16.63	9.19	92.76	357.24	177.24
1962	107	787.74	908.15	53.36	21.29	6.4	109.24	340.76	160.76
1963	6270	919.85	1025.82	932.66	236.3	33.78	114.28	335.72	155.72
1964	243	2214.66	919.59	109.2	28.35	10.91	142.32	307.68	127.68
1965	2442	1705.89	1021.4	467.3	204.26	15.22	109.64	340.36	160.36
1966	609	1525.06	950.63	192.65	92.55	8.38	112.38	337.62	157.62
1967	367	349.79	938.98	135.78	62.12	7.52	114.86	335.14	155.14
1968	643	1334.66	943.01	149.68	55.97	14.63	113.21	336.79	156.79
1969	1050	324.91	965.01	248.43	108.9	12.28	126.54	323.46	143.46
1970	1646	1026.83	954.29	194.27	66.74	31.4	84.79	5.21	5.21
1971	138	1197.64	930.2	42.63	14.8	11.88	149.84	300.16	120.16
1972	114	840.31	935.28	42.04	13.48	10.76	56.17	33.83	33.83
1973	2471	545.16	981.73	333.36	79.05	39.8	102.2	347.8	167.8
1974	287	2996.76	951.42	85.6	34.53	10.58	85.56	4.44	4.44
1975	788	688.96	953.83	160.17	64.44	15.57	154.45	295.55	115.55
1976	179	1190.89	945.7	55.94	18.73	12.17	132.15	317.85	137.85
1977	554	3568.56	959.19	130.17	45.13	15.63	116.27	333.73	153.73
1978	152	3748.72	944.88	51.46	18.75	10.32	178.96	271.04	91.04
1979	149	225.29	953.54	58.77	24.7	7.68	119.15	330.85	150.85
1980	253	822.52	950.65	62.18	21.88	14.73	178.73	271.27	91.27
1981	256	2604.6	965.21	104.43	46.6	6.99	88.03	1.97	1.97
1982	369	1363.72	962.75	113.88	32.67	14.38	113.19	336.81	156.81
1983	401	587.26	963.72	123.88	32.98	15.48	134.73	315.27	135.27
1984	1272	64.7	1010.66	302.39	82.95	19.53	82.87	7.13	7.13
1985	250	2408.16	987.82	113.25	51	6.24	85.83	4.17	4.17
1986	439	382.98	1005.73	172.07	76.39	7.32	115.83	334.17	154.17
1987	725	1206.53	987.75	116.85	44.6	20.7	131.08	318.92	138.92
1988	293	2249.38	988.4	94.77	41.63	8.96	79.96	10.04	10.04
1989	6525	1219.79	1065.59	688.06	204.71	40.58	127.06	322.94	142.94
1990	162	1794.12	983.75	60.53	22.9	9.01	112.24	337.76	157.76
1991	487	683.03	987.81	87.64	28.71	21.59	38.7	51.3	51.3
1992	180	2760.28	986.07	77.84	29.42	7.79	127	323	143
[truncated: 920 more rows]

## Sheet: TS_Intermediate
Thin section from intermediate layer, segment S4 (magma pulse 2)
Horizontal plane imaged with NE at 0 deg, margin at 270 deg
Vertical plane imaged with up at 0 deg, margin at 270 deg
Lat:	28.3114
Long:	-16.8659
HORIZONTAL PLANE:										VERTICAL PLANE:
RAW IMAGE J DATA [px]:								CORR.:		RAW IMAGE J DATA [px]:								CORR.:			ROSE DIAGRAMS			For figures:
No.	Area	X	Y	Perim.	Maj.	Min.	Angle	H -> V	0-180	No.	Area	X	Y	Perim.	Maj.	Min.	Angle	H -> V	0-180		A	H	V	H			V
1	4963	39.06	79.43	618.1	135.85	46.51	75.48	14.52	14.52	1	121	50.43	7.52	52.63	20.05	7.68	112.88	337.12	157.12		0	318	222	318		411	222		254
2	146	68.83	6.44	49.21	14.86	12.51	73.59	16.41	16.41	2	3103	147.84	83.01	426.27	187.34	21.09	114.28	335.72	155.72		15	171	186	318	171		222	186
3	9365	171.04	111.49	1405.22	199.01	59.92	87.87	2.13	2.13	3	204	216.94	8.65	57.36	21.93	11.84	128.27	321.73	141.73		30	95	105		171	95		186	105
4	685	426.33	41.9	212.37	92.61	9.42	98.97	351.03	171.03	4	173	317.07	7.53	53.7	19.71	11.18	134.99	315.01	135.01		45	48	54	48		95	54		105
5	431	444.64	17.08	108.08	42.24	12.99	105.4	344.6	164.6	5	151	613.94	8.2	49.8	18.79	10.23	94.79	355.21	175.21		60	49	70	48	49		54	70
6	1622	474.32	38.36	233.14	72.68	28.42	83.04	6.96	6.96	6	118	732.94	8.84	52.04	21.19	7.09	75.34	14.66	14.66		75	47	70		49	47		70	70
7	109	509.78	5.43	39.56	13.6	10.21	125.13	324.87	144.87	7	1513	967.22	64.89	322.84	143.73	13.4	109.77	340.23	160.23		90	58	91	58		47	91		70
8	1175	553.08	19.15	159.2	43.1	34.71	100.57	349.43	169.43	8	1094	989.12	33.48	196.85	84.93	16.4	111.64	338.36	158.36		105	63	64	58	63		91	64
9	1759	602.97	18.4	312.98	56.75	39.46	28.48	61.52	61.52	9	1863	1188.95	56.46	361.02	71.06	33.38	75.24	14.76	14.76		120	99	105		63	99		64	105
10	465	775.87	21.05	127.2	56.55	10.47	129.24	320.76	140.76	10	526	1385.98	15.06	105.01	37.78	17.73	79.24	10.76	10.76		135	171	149	171		99	149		105
11	126	864.57	7.1	64.53	17.17	9.34	120.38	329.62	149.62	11	521	1418.95	23.61	123.5	46.99	14.12	74.95	15.05	15.05		150	283	227	171	171		149	227
12	3175	927.43	48.1	297.72	112.17	36.04	97.2	352.8	172.8	12	2893	1445.62	71.16	545.5	152.95	24.08	87.58	2.42	2.42		165	411	254		171	411		227	254
13	539	987.62	18.54	110.43	42.34	16.21	86.01	3.99	3.99	13	3355	1490	67.73	410.01	164.5	25.97	77.89	12.11	12.11		180	318	222	318	0	411	222	0	254
14	105	1095.65	6.6	49.46	17.25	7.75	66.4	23.6	23.6	14	1984	1550.42	37.99	283.38	78.12	32.34	93.97	356.03	176.03		195	171	186	318	171	0	222	186	0
15	3989	1171.35	55.86	559.19	100.73	50.42	96.63	353.37	173.37	15	710	1678.2	27.23	145.15	64.78	13.95	75.5	14.5	14.5		210	95	105	0	171	95	0	186	105
16	712	1229.55	11.12	205.92	36.6	24.77	3.46	86.54	86.54	16	240	2052.92	5.06	76.28	29.42	10.39	164.97	285.03	105.03		225	48	54	48	0	95	54	0	105
17	1110	1284.87	25.03	198.99	68.22	20.72	120.48	329.52	149.52	17	110	2768.61	4.82	41.21	12.85	10.9	39.57	50.43	50.43		240	49	70	48	49	0	54	70	0
18	8415	1369.55	50.62	1090.2	130.46	82.13	173.04	276.96	96.96	18	2751	2882.05	26.31	406.72	135.46	25.86	163.04	286.96	106.96		255	47	70	0	49	47	0	70	70
19	1295	1656.52	30.73	253.52	55.31	29.81	120.7	329.3	149.3	19	193	2896.05	2.95	87.46	37.79	6.5	175.14	274.86	94.86		270	58	91	58	0	47	91	0	70
20	6878	1804.86	59.43	519.46	149.61	58.54	71.2	18.8	18.8	20	462	2936.35	11.82	103.15	39.68	14.82	163.71	286.29	106.29		285	63	64	58	63	0	91	64	0
21	170	1866.86	8.62	50.63	18.18	11.9	96.24	353.76	173.76	21	1515	2994.27	55.03	302.55	127.1	15.18	103.52	346.48	166.48		300	99	105	0	63	99	0	64	105
22	123	2220	3.13	48.97	20.82	7.52	178.26	271.74	91.74	22	172	3058.67	14.78	84.33	35.29	6.2	67.52	22.48	22.48		315	171	149	171	0	99	149	0	105
23	191	2539.55	7.14	60.63	18.76	12.96	63.12	26.88	26.88	23	4572	3236.9	96.97	558.88	172.78	33.69	115.02	334.98	154.98		330	283	227	171	171	0	149	227	0
24	942	2583.03	57.35	249.78	120.16	9.98	78.46	11.54	11.54	24	1469	3405.16	24.46	183.48	61.89	30.22	129.61	320.39	140.39		345	411	254	0	171	411	0	227	254
25	1302	2692.01	25.37	193.62	62.55	26.5	131.05	318.95	138.95	25	237	7.55	18.11	77.25	30.09	10.03	98.14	351.86	171.86		Sum	1813	1597
26	120	854.69	12.23	46.28	18.19	8.4	130.94	319.06	139.06	26	509	693.26	19.51	120.95	33.26	19.48	110.81	339.19	159.19
27	193	1039.68	17.59	56.04	17.12	14.35	9.83	80.17	80.17	27	392	876.84	15.74	116.12	50.42	9.9	155.31	294.69	114.69
28	103	1700.86	16.25	37.7	13.73	9.55	124.92	325.08	145.08	28	107	921.23	8.44	39.21	14.61	9.33	111.56	338.44	158.44
29	604	832.86	39.42	148.12	46.33	16.6	88.06	1.94	1.94	29	612	1997.92	15.07	130.37	39.22	19.87	146.24	303.76	123.76
30	1509	2300.91	51.32	198.55	75.62	25.41	109.92	340.08	160.08	30	708	1304.23	36.41	152.99	48.7	18.51	111.09	338.91	158.91
31	577	10.55	58.04	208.17	80.05	9.18	74.8	15.2	15.2	31	2016	378.01	54.8	268.53	98.32	26.11	118.95	331.05	151.05
32	1512	2534.27	58.17	241.66	53.45	36.02	96.63	353.37	173.37	32	1288	1636.01	49.18	197.1	87.45	18.75	74.38	15.62	15.62
33	314	861.93	34.31	101.64	24.64	16.22	101.46	348.54	168.54	33	1958	2793.07	40.12	229.38	67.37	37.01	98.09	351.91	171.91
34	256	685.96	35.75	92.08	29.23	11.15	116.44	333.56	153.56	34	146	39.25	26.38	63.94	21.4	8.69	116.34	333.66	153.66
35	270	2396.69	39.97	69.01	27.48	12.51	107.09	342.91	162.91	35	161	2725.74	21.87	60.43	22.19	9.24	170.83	279.17	99.17
36	1372	258.09	69.43	222.17	84.18	20.75	104.86	345.14	165.14	36	322	3111.34	35.11	120.37	25.93	15.81	80.94	9.06	9.06
37	449	274.52	52.77	112.81	38.65	14.79	97.46	352.54	172.54	37	4312	2293.92	128.69	548.46	184.39	29.77	88.43	1.57	1.57
38	231	2420.76	42.76	61.36	20.78	14.15	11.97	78.03	78.03	38	1860	831.33	51.58	253.56	84.63	27.98	148.65	301.35	121.35
39	2896	2648.62	86.64	417.63	101.25	36.42	125.43	324.57	144.57	39	397	237.17	47.4	112.47	45.22	11.18	108.92	341.08	161.08
40	1785	977.85	128.18	563.97	95.78	23.73	91.01	358.99	178.99	40	151	545.92	34.5	47.11	16.52	11.64	118.28	331.72	151.72
41	215	1263.97	54.93	66.77	20.54	13.33	124.72	325.28	145.28	41	111	184.82	45.23	90.71	35.29	4	115.94	334.06	154.06
42	122	1573.89	49.58	42.63	15.87	9.79	43.63	46.37	46.37	42	106	3160.07	39.13	48.63	20.82	6.48	77.78	12.22	12.22
43	239	2328.11	57.81	67.94	25.65	11.87	84.76	5.24	5.24	43	219	622.38	43.4	97.15	31.46	8.86	116.14	333.86	153.86
44	2117	2518.97	105.6	327.4	127.36	21.16	122.2	327.8	147.8	44	326	1110.31	39.74	78.08	31.08	13.35	26.73	63.27	63.27
45	680	2819.85	65.61	105.98	34.86	24.84	78.65	11.35	11.35	45	2056	427.47	116.24	368.99	171.3	15.28	92.25	357.75	177.75
46	139	1852.94	58.7	58.77	24.96	7.09	62.14	27.86	27.86	46	2020	1234.18	91.76	299.5	118.24	21.75	55.99	34.01	34.01
47	240	2363.8	72.11	103.01	47.36	6.45	87.45	2.55	2.55	47	1240	36.3	77.48	266.53	80.42	19.63	108.53	341.47	161.47
48	182	361.94	67.01	66.04	29.49	7.86	104.96	345.04	165.04	48	1266	3459.73	87.1	226.41	101.62	15.86	74.44	15.56	15.56
49	832	762.55	78.38	144.95	57.37	18.46	78.43	11.57	11.57	49	213	2654.79	54.85	75.74	25.17	10.77	61.3	28.7	28.7
50	299	2412.14	67.84	87.25	23.27	16.36	71.52	18.48	18.48	50	2364	2607.56	118.96	349.66	131.4	22.91	103.38	346.62	166.62
51	243	2017.68	68.69	74.43	30.89	10.02	106.4	343.6	163.6	51	887	1585.27	68.49	173.92	36.47	30.97	107.74	342.26	162.26
52	108	1492.26	66.65	48.53	13.42	10.25	166.1	283.9	103.9	52	179	446.86	57.68	58.53	22.99	9.91	96.64	353.36	173.36
53	288	95.79	80.48	98.57	35.13	10.44	60.99	29.01	29.01	53	707	579.52	89.04	200.41	87.99	10.23	104.8	345.2	165.2
54	186	2871.58	72.93	54.53	19.76	11.98	155.23	294.77	114.77	54	749	1403.03	77.15	178.51	58.59	16.28	102.23	347.77	167.77
55	124	1522.27	74.78	42.87	16.07	9.82	36.53	53.47	53.47	55	435	3344.66	67.02	113.15	43.56	12.71	69.18	20.82	20.82
56	4552	1690.71	183.97	637.81	158.6	36.54	98.88	351.12	171.12	56	1634	2579.66	113.25	308.69	134.46	15.47	101.07	348.93	168.93
57	721	583.76	95.06	174.99	54.71	16.78	111.71	338.29	158.29	57	175	3018.22	60.77	61.46	25.1	8.88	87.07	2.93	2.93
58	106	534.7	79.26	44.53	14.75	9.15	147.26	302.74	122.74	58	1065	2545.83	71.46	184.75	39.68	34.17	92.38	357.62	177.62
59	172	116.92	88.49	68.18	23.35	9.38	94.33	355.67	175.67	59	772	2220.48	86.69	164.51	55.44	17.73	104.84	345.16	165.16
60	694	830.24	114.12	183.5	84.03	10.52	87.34	2.66	2.66	60	1420	739.52	124.84	314.05	147.12	12.29	113.32	336.68	156.68
61	353	2251.73	92.95	106.71	28.08	16	120.84	329.16	149.16	61	458	1336.18	73.74	92.23	26.5	22.01	149.12	300.88	120.88
62	117	1560.89	87.1	47.46	16.8	8.87	74.16	15.84	15.84	62	116	56.61	72.29	50.04	21.04	7.02	99.95	350.05	170.05
63	110	2373.9	91.49	43.21	17.89	7.83	78.38	11.62	11.62	63	272	815.58	74.71	67.01	18.94	18.28	153.68	296.32	116.32
64	415	1290.06	96.86	81.15	24.82	21.29	62.15	27.85	27.85	64	280	2621.22	86.11	129.44	30.09	11.85	85.28	4.72	4.72
65	143	209.48	95.62	54.53	18.34	9.93	118.77	331.23	151.23	65	2740	467.34	132.8	368.33	133.8	26.07	83.74	6.26	6.26
66	660	1960.52	117.57	161.3	68.44	12.28	86.84	3.16	3.16	66	366	3056.42	77.14	98.33	28.38	16.42	162.53	287.47	107.47
67	180	232.56	98.57	68.67	19.19	11.94	101.39	348.61	168.61	67	225	2261.4	79.3	63.6	25.08	11.42	51.55	38.45	38.45
68	315	376.6	121.95	142.57	65.05	6.17	105.39	344.61	164.61	68	326	3089.98	89.94	93.74	34.94	11.88	74.96	15.04	15.04
69	624	545.13	106.21	111.88	32.44	24.49	124.44	325.56	145.56	69	64554	2124.28	268.7	3753.64	336.56	244.22	130.77	319.23	139.23
70	1098	2848.16	117.93	170.21	55.97	24.98	33.63	56.37	56.37	70	395	3762.86	82.75	90.08	35.57	14.14	4.71	85.29	85.29
71	870	789.91	119.89	167.48	50.71	21.84	54.92	35.08	35.08	71	426	116.13	103.38	86.08	33.03	16.42	126.98	323.02	143.02
72	258	1906.1	107.86	68.77	26.91	12.21	83.24	6.76	6.76	72	1017	1035.95	125.24	185.34	74.07	17.48	109.8	340.2	160.2
73	1026	1454.35	112.94	189.24	49.01	26.66	5.41	84.59	84.59	73	1277	3330.9	135.83	249.14	68.25	23.82	83.3	6.7	6.7
74	4360	1601.7	155.29	614	104.15	53.3	126.24	323.76	143.76	74	485	640.11	130.67	170.47	76.44	8.08	103.29	346.71	166.71
75	135	2803.59	108.92	49.11	17.27	9.95	113.92	336.08	156.08	75	524	1505.38	117.93	122.23	48.16	13.85	71.27	18.73	18.73
76	114	722.24	114.5	50.87	18.14	8	85.46	4.54	4.54	76	121	2905.4	98.81	42.87	14.06	10.96	119.39	330.61	150.61
77	510	569.34	120.65	113.88	30.41	21.35	82.36	7.64	7.64	77	414	1540.05	112.75	112.85	51.73	10.19	50.06	39.94	39.94
78	106	2782.97	110.84	41.94	15.48	8.72	145.46	304.54	124.54	78	462	3791.6	109.82	94.33	26.06	22.58	103.09	346.91	166.91
79	190	2404.15	115.67	56.43	17.31	13.97	93.8	356.2	176.2	79	132	271.41	107.95	62.18	17.37	9.68	63.54	26.46	26.46
80	5110	890.41	236.73	707.37	242.21	26.86	104.63	345.37	165.37	80	1449	2372.4	131.94	200.11	71.75	25.71	52.95	37.05	37.05
81	506	1277.94	126.67	97.15	37.07	17.38	83.07	6.93	6.93	81	180	845.83	117.83	77.7	32.64	7.02	95.73	354.27	174.27
82	179	1310.16	123.05	83.74	20.8	10.96	143.31	306.69	126.69	82	118	895.12	110.75	40.28	14.84	10.13	111.55	338.45	158.45
83	437	1551.42	134.02	136.85	40.75	13.65	85.71	4.29	4.29	83	121	3485.04	112.99	49.46	21.19	7.27	74	16	16
84	522	2701.26	139.82	107.15	43.46	15.29	72.86	17.14	17.14	84	412	2249.44	121.04	104.71	34.94	15.01	69.96	20.04	20.04
85	352	251.4	142.91	127.68	36.11	12.41	87.42	2.58	2.58	85	111	3137.81	111.87	40.28	14.44	9.79	59.75	30.25	30.25
86	116	841.23	140.46	72.18	24.59	6.01	92.84	357.16	177.16	86	281	540.84	124.7	113.3	31.94	11.2	134.22	315.78	135.78
87	222	1216.81	133.73	59.11	21.94	12.88	96.39	353.61	173.61	87	1194	1353.27	141.18	177.87	39.09	38.89	172.91	277.09	97.09
88	268	909.68	140.56	78.18	29.06	11.74	96.36	353.64	173.64	88	166	1009.61	134.13	80.67	32.83	6.44	109.59	340.41	160.41
89	333	1915.81	144.48	77.25	28.72	14.76	80.08	9.92	9.92	89	209	3818.27	134.4	90.08	38.51	6.91	111.51	338.49	158.49
90	2227	1473.38	191.99	323.61	123.32	22.99	115.27	334.73	154.73	90	117	1252.62	126.72	40.97	13.09	11.38	69.78	20.22	20.22
91	10064	1910.13	260.23	1205.57	187.33	68.4	112	338	158	91	1100	2972.33	155.2	199.14	62.81	22.3	70.85	19.15	19.15
92	566	2292.84	159.45	119.74	51.58	13.97	74.83	15.17	15.17	92	141	3520.8	128.02	50.53	19.58	9.17	38.98	51.02	51.02
93	126	1643.82	145.69	51.7	19.04	8.43	116.59	333.41	153.41	93	697	378.02	164.41	179.58	76.6	11.59	73.45	16.55	16.55
94	953	2749.86	169.42	183.97	48.72	24.91	87.12	2.88	2.88	94	166	3469.85	135.17	55.6	18.58	11.37	125.48	324.52	144.52
95	144	2856.14	146	47.7	18.77	9.77	22.21	67.79	67.79	95	1200	52.22	153.35	167.34	60.94	25.07	122.27	327.73	147.73
96	118	747.55	154.03	53.7	19.25	7.8	69.17	20.83	20.83	96	299	768.96	146.28	85.25	34.94	10.9	99.69	350.31	170.31
97	1013	1811.33	180.39	222.01	67.49	19.11	108.16	341.84	161.84	97	119	1262.21	137.66	43.46	16.8	9.02	86.9	3.1	3.1
98	363	1387.1	170	134.37	51.68	8.94	114.19	335.81	155.81	98	142	1184.72	137.66	44.04	13.85	13.05	82.3	7.7	7.7
99	485	1936.12	167.88	161.78	33.59	18.38	68.53	21.47	21.47	99	379	3148.67	146.19	95.4	31.61	15.26	106.88	343.12	163.12
100	657	2317.66	169.67	129.78	39.68	21.08	79.87	10.13	10.13	100	4851	2667.3	206.75	503.87	149.78	41.24	74.37	15.63	15.63
101	366	534.88	172.31	103.88	28.1	16.58	85.63	4.37	4.37	101	721	3808.77	159.73	156.89	59.52	15.42	128.45	321.55	141.55
102	114	329.9	163.4	40.04	15.2	9.55	112.31	337.69	157.69	102	424	3354.41	175.81	177.24	84.12	6.42	65.26	24.74	24.74
103	288	2150.18	165.94	71.5	21.68	16.91	145.96	304.04	124.04	103	120	3434.12	151.76	58.53	25.59	5.97	67.3	22.7	22.7
104	4592	1212.18	240.18	624.64	144.4	40.49	90.16	359.84	179.84	104	223	1165.37	153.01	62.18	24.67	11.51	75.29	14.71	14.71
105	253	2199.42	177.63	87.36	38.17	8.44	86.98	3.02	3.02	105	509	2480.14	158.36	160.99	55.92	11.59	29.73	60.27	60.27
106	230	1429.56	170.97	71.84	27.19	10.77	115.69	334.31	154.31	106	587	1248.55	159.58	179.48	46.78	15.98	16.81	73.19	73.19
107	341	498.77	179.51	124.61	39.9	10.88	120.79	329.21	149.21	107	193	943.12	161.31	69.11	27.82	8.83	82.13	7.87	7.87
108	218	1740.1	169.29	55.11	19.02	14.59	173.62	276.38	96.38	108	133	819.51	161.55	53.7	20.98	8.07	92.7	357.3	177.3
109	149	75.39	171.04	55.36	21.56	8.8	45.52	44.48	44.48	109	381	684.15	163.77	83.5	27.05	17.93	59.16	30.84	30.84
110	564	1377.33	193.23	138.12	50.83	14.13	97.66	352.34	172.34	110	106	3604.07	160.29	38.38	13.34	10.12	10.01	79.99	79.99
111	1839	39.72	196.64	374.96	59.31	39.48	130.67	319.33	139.33	111	1294	2739.39	179.99	166.31	57.11	28.85	35.96	54.04	54.04
112	387	2864.82	181.72	78.91	26.49	18.6	117.51	332.49	152.49	112	170	1028.12	181.99	87.74	33.39	6.48	111.86	338.14	158.14
113	347	1257.34	187.56	113.05	35.05	12.6	98.29	351.71	171.71	113	167	1362.4	168.52	49.94	18.45	11.52	138.01	311.99	131.99
114	483	371.98	186.92	93.4	37.3	16.49	62.93	27.07	27.07	114	938	3404.57	202.59	178.12	75.04	15.92	82.6	7.4	7.4
115	4601	1300.99	233.96	570.68	103.51	56.59	113.71	336.29	156.29	115	756	164.34	193.45	166.37	62.76	15.34	108.07	341.93	161.93
116	189	2497.57	178.92	56.77	19.94	12.07	59.7	30.3	30.3	116	813	100.09	193.25	142.91	64.71	16	99.12	350.88	170.88
117	1532	129.57	227.71	336.45	76.65	25.45	86.83	3.17	3.17	117	243	3043.58	179.33	77.84	31.46	9.84	110.11	339.89	159.89
118	300	1038.9	186.27	80.57	24.81	15.4	96.16	353.84	173.84	118	1774	1491.52	209.4	241.52	100.4	22.5	65.23	24.77	24.77
119	283	2427.06	193.55	87.25	36.67	9.83	76.8	13.2	13.2	119	956	648.96	203.92	220.79	73.92	16.47	106.96	343.04	163.04
120	257	290.08	187.54	72.08	23.86	13.71	151.91	298.09	118.09	120	668	826.25	186.69	131.88	37	22.99	59.43	30.57	30.57
121	152	2807.99	188.26	53.36	21.94	8.82	54.97	35.03	35.03	121	115	32.85	174.8	40.38	13.4	10.93	81.09	8.91	8.91
122	617	1348.57	206.41	127.74	52.45	14.98	100.28	349.72	169.72	122	196	927.45	183.2	87.5	21.16	11.79	110.38	339.62	159.62
123	136	923.75	188.74	53.36	15.58	11.11	92.12	357.88	177.88	123	147	3090.69	181	52.87	21.35	8.77	91.72	358.28	178.28
124	237	942.52	191.25	62.18	21.65	13.94	77.28	12.72	12.72	124	616	780.56	212.29	192.61	83.5	9.39	102.17	347.83	167.83
125	150	6.73	194.35	74.67	28.09	6.8	105.54	344.46	164.46	125	1407	1073.14	226.8	332.88	138.69	12.92	114.76	335.24	155.24
126	547	329.98	200.96	117.64	37.72	18.46	58.92	31.08	31.08	126	197	883.51	185.81	68.43	28.2	8.89	68.61	21.39	21.39
127	643	2270.62	213.38	142.85	46.37	17.66	87.61	2.39	2.39	127	329	949.05	193.91	92.91	37	11.32	96.15	353.85	173.85
128	259	1444.86	208.48	92.57	35.21	9.36	111.26	338.74	158.74	128	424	3296.65	196.21	98.33	36.26	14.89	96.18	353.82	173.82
129	138	1588.4	196.38	52.18	14.9	11.79	51.28	38.72	38.72	129	1533	1182.68	229.19	329.79	86.79	22.49	126.52	323.48	143.48
130	1388	2668.61	267.76	368.72	100.69	17.55	70.37	19.63	19.63	130	925	1379.03	208.13	156.02	47.53	24.78	85.25	4.75	4.75
131	121	2156.68	199.49	51.94	20.88	7.38	46.75	43.25	43.25	131	101	694.99	193.35	36.63	12.69	10.14	100.64	349.36	169.36
132	203	1794.93	207.05	90.67	22.12	11.68	103.3	346.7	166.7	132	179	533.47	199.54	58.18	15.93	14.31	133.36	316.64	136.64
133	986	2171.86	227.28	210.55	67.83	18.51	69.52	20.48	20.48	133	741	3249.3	217.54	160.65	60.7	15.54	50.33	39.67	39.67
134	493	1116.63	210.57	174.89	35.05	17.91	175.23	274.77	94.77	134	124	560.11	205.38	45.94	15.94	9.91	43.55	46.45	46.45
135	289	913.83	216.27	82.67	33.51	10.98	76.35	13.65	13.65	135	594	1523.41	215.91	111.4	36.57	20.68	102.18	347.82	167.82
136	244	1086.32	215.04	84.33	29.25	10.62	102.45	347.55	167.55	136	187	13.78	212.89	49.7	16.81	14.17	81.46	8.54	8.54
137	152	301.74	209.53	51.94	18.74	10.33	141.49	308.51	128.51	137	120	1021.43	214.55	51.11	19.8	7.72	107.64	342.36	162.36
138	101	514.45	211.56	53.6	21.84	5.89	126.22	323.78	143.78	138	448	578.91	250.13	194.95	89.58	6.37	101.07	348.93	168.93
139	299	784.11	217.85	99.74	31.65	12.03	80.11	9.89	9.89	139	210	3759.7	217	60.77	24.29	11.01	55.47	34.53	34.53
140	263	2502.4	222.85	83.6	35.82	9.35	104.45	345.55	165.55	140	483	802.28	224.81	105.5	38.01	16.18	90.3	359.7	179.7
141	111	615.11	214.73	45.46	17.72	7.98	117.39	332.61	152.61	141	263	523.85	221.41	63.6	21.83	15.34	75.97	14.03	14.03
142	160	771.06	220.29	74.43	28.77	7.08	81.94	8.06	8.06	142	280	3066.64	224.84	71.6	27.71	12.86	102.61	347.39	167.39
143	347	422.77	219.51	100.47	24.86	17.77	19.24	70.76	70.76	143	861	5.98	267.76	226.57	75.42	14.54	94.02	355.98	175.98
144	226	710.34	218.78	65.94	21.47	13.41	78.88	11.12	11.12	144	156	1105.52	224.78	48.28	18.1	10.97	94.8	355.2	175.2
145	302	348.58	220.75	69.84	23.89	16.09	28.55	61.45	61.45	145	1226	914.8	256.71	241.04	83.85	18.62	107.48	342.52	162.52
146	109	1435.15	222.04	47.11	15.46	8.97	83.23	6.77	6.77	146	535	1327.18	230.86	112.23	40.71	16.73	12.41	77.59	77.59
147	8296	1692.63	462.68	1406.96	254.23	41.55	99.21	350.79	170.79	147	332	2278.23	235.2	93.05	24.29	17.4	52.43	37.57	37.57
148	148	11.52	233.7	89.98	35.99	5.24	118.83	331.17	151.17	148	595	3758.47	255	194.69	71.31	10.62	57.86	32.14	32.14
149	680	249.2	234.26	187.14	30.92	28.01	147.63	302.37	122.37	149	186	485.39	235.52	77.15	27.58	8.59	66.7	23.3	23.3
150	1518	1564.58	267.68	292.68	70.14	27.55	103.43	346.57	166.57	150	3049	764.21	278.8	332.63	134.13	28.94	109.02	340.98	160.98
151	165	735.91	228.99	62.77	22.98	9.14	69.79	20.21	20.21	151	114	173.96	240.25	55.6	20.09	7.22	138.17	311.83	131.83
152	208	2313.88	231.5	82.67	21.99	12.04	95.03	354.97	174.97	152	670	860.02	254.49	121.98	50.26	16.97	77.5	12.5	12.5
153	3096	2407.16	296.37	585.96	116.14	33.94	89.79	0.21	0.21	153	812	2921.18	262.22	194.89	43.91	23.55	77.87	12.13	12.13
154	143	2015.21	228.05	45.7	14.04	12.97	51.17	38.83	38.83	154	506	130.7	249.22	110.95	32.11	20.07	69.11	20.89	20.89
155	105	1423.23	231.82	42.04	16.2	8.25	103.36	346.64	166.64	155	7707	2747.84	322.83	833.58	174.35	56.28	79.77	10.23	10.23
156	962	2209.75	253.39	172.89	71.63	17.1	117.65	332.35	152.35	156	503	3275.67	269.77	185.42	89.32	7.17	53.92	36.08	36.08
157	1532	1424.91	295.74	328.98	131.72	14.81	107.01	342.99	162.99	157	123	3116.16	246.68	49.7	15.99	9.79	54.48	35.52	35.52
158	151	721.38	239.9	72.43	23.76	8.09	88.53	1.47	1.47	158	284	72.93	251.1	86.08	30.05	12.03	19.36	70.64	70.64
159	397	1794.92	245.63	88.67	32.59	15.51	82.34	7.66	7.66	159	530	1286.46	263.96	119.4	38.57	17.49	93.44	356.56	176.56
160	162	961.85	244.56	51.7	19.42	10.62	108.09	341.91	161.91	160	556	434.92	265.65	168.31	33.78	20.95	53.34	36.66	36.66
161	358	988.19	254.21	110.71	45.07	10.11	128.61	321.39	141.39	161	393	1614.37	263.52	88.08	27.61	18.13	136.64	313.36	133.36
162	2589	2006.64	310.23	513.19	106.03	31.09	91.74	358.26	178.26	162	183	610.48	261.6	58.18	21.61	10.78	134.08	315.92	135.92
163	1707	52.41	275.58	284.15	70.89	30.66	103.93	346.07	166.07	163	228	1461.91	265.82	69.11	28.22	10.29	85.94	4.06	4.06
164	121	547.57	245.49	42.28	14.77	10.43	54.08	35.92	35.92	164	697	1395.36	297.09	202.07	65.76	13.49	84.81	5.19	5.19
165	350	1433.8	261.82	111.3	23.31	19.12	94.81	355.19	175.19	165	286	821.03	276.33	94.77	37.23	9.78	90.66	359.34	179.34
166	104	1378.9	252.11	41.46	15.61	8.48	78.73	11.27	11.27	166	294	3218.14	266.57	77.84	22.13	16.91	163.14	286.86	106.86
167	2423	647.68	293.33	266.72	102.89	29.98	48.83	41.17	41.17	167	3619	3068.45	307.02	556.34	81.88	56.28	73.4	16.6	16.6
168	3749	577.98	317.26	399.81	128.8	37.06	78.69	11.31	11.31	168	152	1785.69	269.54	59.01	25.51	7.59	32.46	57.54	57.54
169	659	1739.71	282.91	155.2	46.33	18.11	93.4	356.6	176.6	169	307	788.91	284.21	93.11	40.82	9.58	91.13	358.87	178.87
170	530	2578.51	270.4	137.34	39.89	16.92	43.75	46.25	46.25	170	110	2676.37	271.18	40.04	14.62	9.58	144.93	305.07	125.07
171	241	1048.13	269.26	75.11	30.69	10	100.47	349.53	169.53	171	837	3443.83	288.26	137.34	58.47	18.23	131.18	318.82	138.82
172	132	2291.13	264.14	48.38	20.92	8.03	88.68	1.32	1.32	172	294	61.32	279.16	94.08	27.92	13.41	179.79	270.21	90.21
173	131	1668.53	264.95	49.21	19.98	8.35	94.19	355.81	175.81	173	186	3350.06	279.97	63.01	25.78	9.19	57.8	32.2	32.2
174	159	858.01	263.97	57.94	19.35	10.46	27.74	62.26	62.26	174	3845	3813.64	332.32	607.94	106.3	46.06	58.14	31.86	31.86
175	1184	27.68	298.68	227.91	78.28	19.26	128.84	321.16	141.16	175	187	1336.75	280.86	77.84	18.67	12.75	68.77	21.23	21.23
176	481	2315.08	290.65	138.91	60.01	10.21	84.33	5.67	5.67	176	159	1208.23	282.44	58.43	25.08	8.07	128.55	321.45	141.45
177	1451	2164.02	290.64	267.32	55.97	33.01	21.65	68.35	68.35	177	845	2798.67	299.83	145.68	48.18	22.33	61.49	28.51	28.51
178	755	402.64	288	119.74	43.36	22.17	100.23	349.77	169.77	178	844	3876.16	305.83	136.71	56.36	19.07	69.26	20.74	20.74
179	193	1797.95	282.81	65.36	23.67	10.38	78.99	11.01	11.01	179	304	1305.92	292.19	82.77	33.91	11.41	96.3	353.7	173.7
180	147	2439.95	279.47	56.18	21.85	8.57	102.4	347.6	167.6	180	131	1179.79	288.76	52.87	21.63	7.71	104.29	345.71	165.71
181	145	1475.17	281.71	55.11	22.85	8.08	107.22	342.78	162.78	181	4549	1760.86	371.64	663.72	179.72	32.23	47.36	42.64	42.64
182	341	516.56	280.83	86.33	30.61	14.18	163.45	286.55	106.55	182	232	3212.24	288.61	66.43	18.01	16.4	93.47	356.53	176.53
183	157	859.94	285.76	52.53	20.25	9.87	106.48	343.52	163.52	183	184	959.08	290.72	59.94	23.13	10.13	104.86	345.14	165.14
184	106	2294.31	285.13	40.63	15.79	8.54	90.27	359.73	179.73	184	149	1322.18	292.65	51.7	20.36	9.32	109.96	340.04	160.04
185	244	2800.68	294.96	96.47	42.11	7.38	57.44	32.56	32.56	185	2437	342.02	342.96	485.39	127.26	24.38	111.99	338.01	158.01
186	213	928.94	295.83	66.04	28.93	9.37	92.48	357.52	177.52	186	3728	1080.04	362.29	529.57	130.94	36.25	113.92	336.08	156.08
187	341	2544.89	295.78	80.91	31.01	14	70.06	19.94	19.94	187	650	2686.23	312.78	141.54	60.17	13.75	73.75	16.25	16.25
188	1516	2571.67	316.56	190.89	63.53	30.38	71.05	18.95	18.95	188	431	3509.62	305.25	123.54	41.31	13.28	50.33	39.67	39.67
189	312	1600.15	294.13	67.01	21.82	18.2	122.8	327.2	147.2	189	14359	1545.8	438.91	1044.29	216.14	84.59	83.3	6.7	6.7
190	409	2226.33	302.76	82.08	24.59	21.18	79.57	10.43	10.43	190	176	558.12	308.35	69.46	29.93	7.49	93.6	356.4	176.4
191	333	158.72	308.54	73.6	26.3	16.12	70.08	19.92	19.92	191	296	1141.03	305.07	78.08	29.21	12.9	108.69	341.31	161.31
192	710	515.02	333.94	173.54	74.05	12.21	81.97	8.03	8.03	192	190	1084.25	306.56	67.25	23.93	10.11	110.45	339.55	159.55
193	713	1044.46	330.93	167.34	65.16	13.93	77.58	12.42	12.42	193	205	3430.01	301.8	70.91	30.65	8.51	144.7	305.3	125.3
194	464	1818.33	314.52	101.5	32.74	18.05	90.38	359.62	179.62	194	244	1470.99	307.18	63.6	21.69	14.33	138.94	311.06	131.06
195	364	435.22	317.22	87.15	28.81	16.08	104.12	345.88	165.88	195	745	824.7	326.49	135.64	49.45	19.18	88.3	1.7	1.7
196	175	178.67	313.95	55.36	20.09	11.09	102.69	347.31	167.31	196	341	1346.25	314.37	115.05	27.19	15.97	86.58	3.42	3.42
197	3040	1304.49	342.25	300.15	68.68	56.36	158.81	291.19	111.19	197	172	417.27	311.38	54.53	22.37	9.79	112.09	337.91	157.91
198	1910	1477.99	375.5	453.99	92.92	26.17	102.33	347.67	167.67	198	137	439.81	310.57	47.36	18	9.69	128.25	321.75	141.75
199	1293	2514.3	377.16	341.58	149.81	10.99	90.25	359.75	179.75	199	2062	3363.12	354.28	306.19	109.21	24.04	62.45	27.55	27.55
200	18681	1460.26	508.41	2121.31	237.97	99.95	104.89	345.11	165.11	200	262	1521.05	311.87	65.84	25.67	12.99	142.26	307.74	127.74
201	4020	265.78	374.37	364.98	122.35	41.84	99.73	350.27	170.27	201	537	3536.41	335.69	143.74	63.28	10.81	86.89	3.11	3.11
202	129	367.45	317.07	45.7	18.65	8.81	62.76	27.24	27.24	202	408	1158.14	322.51	116.57	31.41	16.54	78.74	11.26	11.26
203	331	226.62	326.95	88.43	33.72	12.5	100.51	349.49	169.49	203	170	2887.81	313.88	63.6	19.36	11.18	24.49	65.51	65.51
204	800	2457.19	342.11	183.72	55.17	18.46	91.91	358.09	178.09	204	1272	3304.06	367.98	312.33	135.13	11.99	62.42	27.58	27.58
205	372	1349.25	329.83	76.57	24.62	19.23	88.03	1.97	1.97	205	247	1761.51	317.25	74.53	31.2	10.08	2.93	87.07	87.07
206	231	356.2	338.75	93.7	44.78	6.57	97.45	352.55	172.55	206	163	190.62	324.43	50.53	19.79	10.49	116.65	333.35	153.35
207	751	2154.39	337.9	164.55	37.3	25.63	52.36	37.64	37.64	207	111	901.36	321.91	46.77	20.62	6.85	141.4	308.6	128.6
208	360	1557.78	339.79	110.57	38.52	11.9	68.57	21.43	21.43	208	134	2924.36	324.64	51.36	20.56	8.3	60.47	29.53	29.53
209	595	733.31	345.17	112.57	44.2	17.14	105.31	344.69	164.69	209	546	2552.75	330.09	120.47	53.57	12.98	158.8	291.2	111.2
210	9561	62.05	457.77	1322.38	213.11	57.12	71.4	18.6	18.6	210	107	1494.63	324.44	40.28	12.87	10.59	140.31	309.69	129.69
211	1120	2789.73	386.84	314.84	133.85	10.65	73.6	16.4	16.4	211	5029	971.28	384.91	938.73	126.35	50.68	137.47	312.53	132.53
212	258	813.24	338.59	72.43	25.81	12.73	124.03	325.97	145.97	212	1770	770.85	377.13	279.91	110.75	20.35	109.83	340.17	160.17
213	118	1085.49	334.9	48.53	17.51	8.58	157.08	292.92	112.92	213	107	1241.01	338.2	58.77	26.73	5.1	120.49	329.51	149.51
214	358	1762.33	339.61	96.81	33.81	13.48	167.62	282.38	102.38	214	126	94.87	333.75	41.7	14.09	11.38	47.01	42.99	42.99
215	146	1796.87	338.68	44.87	16.55	11.23	71.94	18.06	18.06	215	101	1475.47	331.52	40.97	15.27	8.42	20.17	69.83	69.83
216	892	2480.9	356.14	166.37	52.93	21.46	89.8	0.2	0.2	216	292	508.83	346.25	95.01	37.18	10	86.85	3.15	3.15
217	2694	1139.93	359.06	376.96	76.52	44.82	178.86	271.14	91.14	217	201	3107.43	340.12	59.94	23.02	11.12	72.48	17.52	17.52
218	934	720.29	377.16	194.51	77.19	15.41	101.88	348.12	168.12	218	228	1816	341.89	68.43	26.84	10.82	60.96	29.04	29.04
219	190	1233.49	345.3	61.6	25.04	9.66	146.76	303.24	123.24	219	191	2987.48	336.71	53.94	19.36	12.56	170.03	279.97	99.97
220	382	305.29	349.59	92.23	32.44	14.99	161.46	288.54	108.54	220	101	2897.81	337.48	38.04	12.74	10.09	113.15	336.85	156.85
221	140	2089.36	346.59	47.36	17.65	10.1	36.66	53.34	53.34	221	205	130.85	347.69	77.15	20.7	12.61	150.06	299.94	119.94
222	436	148.77	360.62	126.61	48.09	11.54	52.74	37.26	37.26	222	307	1666.27	351.46	101.3	28.13	13.9	43.1	46.9	46.9
223	162	1703.39	355.22	50.87	19.63	10.51	68.28	21.72	21.72	223	839	542.82	359.74	113.5	40.87	26.14	107.11	342.89	162.89
224	478	120.51	372.15	154.41	37.81	16.1	76.86	13.14	13.14	224	102	3421.59	345.17	38.63	13.23	9.81	104.12	345.88	165.88
225	174	2184.53	357.47	63.6	22.36	9.91	28.49	61.51	61.51	225	442	11.02	355.14	146.95	26.75	21.04	7.4	82.6	82.6
226	194	354.03	367.44	72.18	24.76	9.98	112.32	337.68	157.68	226	267	830.66	358.95	73.84	27.9	12.19	79.85	10.15	10.15
227	108	1503.69	358.12	38.28	12.37	11.12	71.68	18.32	18.32	227	355	48.46	358.73	79.5	28.57	15.82	42.42	47.58	47.58
228	224	754.8	368.09	64.77	22.03	12.95	99.58	350.42	170.42	228	286	157.13	357.57	69.25	25.39	14.34	152.34	297.66	117.66
229	386	2576.46	363.88	78.08	28.41	17.3	20.41	69.59	69.59	229	150	472.85	358.65	52.28	18.52	10.31	118.41	331.59	151.59
230	539	1886.71	373.94	99.5	29.96	22.91	108.42	341.58	161.58	230	197	3392.6	369.14	91.25	38.76	6.47	68.23	21.77	21.77
231	153	2649.94	369.58	56.77	21.09	9.24	65.31	24.69	24.69	231	208	1258.96	358.07	54.28	17.87	14.82	48.3	41.7	41.7
232	238	229.08	374.82	118.12	23.61	12.83	161.64	288.36	108.36	232	481	1464.19	371.34	135.92	42.74	14.33	101.34	348.66	168.66
233	7642	1083.3	430.42	531.74	170.77	56.98	136.43	313.57	133.57	233	1250	1227.66	383.33	236.88	60.95	26.11	66.63	23.37	23.37
234	149	1085.09	375.39	61.11	21.02	9.03	84.99	5.01	5.01	234	219	2671.87	361.82	59.11	23.25	11.99	58.21	31.79	31.79
235	3238	2113.49	397.23	271.32	74.88	55.06	174.96	275.04	95.04	235	124	596.68	373.2	82.28	38.15	4.14	92.99	357.01	177.01
236	3284	2806.18	468.91	541.31	226.17	18.49	60.03	29.97	29.97	236	287	1356.1	369.49	84.67	32.39	11.28	83.82	6.18	6.18
237	190	734.83	381.42	69.7	29.25	8.27	96.5	353.5	173.5	237	417	2787.91	384.98	141.54	54.84	9.68	78.79	11.21	11.21
238	242	475.74	378.85	73.25	21.1	14.6	26.27	63.73	63.73	238	849	638.88	406.51	236.94	83.28	12.98	111.87	338.13	158.13
239	708	1541.42	389.68	190.65	47.71	18.9	16.37	73.63	73.63	239	345	1117.41	371.85	85.98	24.91	17.64	96.9	353.1	173.1
240	114	945.36	379.82	44.04	17.87	8.12	111.15	338.85	158.85	240	172	1628.23	365.98	49.46	15.19	14.41	80.39	9.61	9.61
241	116	993.6	383.32	43.21	17.97	8.22	106.49	343.51	163.51	241	695	2131.43	413.22	200.71	87.81	10.08	99.53	350.47	170.47
242	1523	2604.35	419.17	415.63	84.43	22.97	139.79	310.21	130.21	242	163	184.09	372.21	62.67	19.35	10.73	166.95	283.05	103.05
243	14023	719.01	539.84	1178.26	240.29	74.3	124.83	325.17	145.17	243	148	2104.9	373.99	44.04	15.46	12.19	146.61	303.39	123.39
244	2405	993.34	485.08	464.74	181.69	16.85	98.01	351.99	171.99	244	127	317.52	379.71	52.77	19.67	8.22	147.54	302.46	122.46
245	539	1219.96	389.19	98.91	29.63	23.16	159.61	290.39	110.39	245	1001	1976.5	418.65	223.44	96.21	13.25	94.22	355.78	175.78
246	134	2351.27	395.7	86.97	38.89	4.39	94.48	355.52	175.52	246	2345	2091.91	421.24	431.47	78.1	38.23	116.42	333.58	153.58
247	225	1836.87	396.81	70.28	31.19	9.19	83.3	6.7	6.7	247	214	513.45	392.64	85.15	32.03	8.51	122.29	327.71	147.71
248	148	754.9	392.24	65.94	22.31	8.45	116.09	333.91	153.91	248	102	824.19	384.03	41.11	12.19	10.65	56.32	33.68	33.68
249	498	312.51	418.33	171.2	76.28	8.31	107.05	342.95	162.95	249	173	130.55	386	49.11	16.31	13.5	165.09	284.91	104.91
250	424	2641.21	394.75	91.15	32.25	16.74	167.82	282.18	102.18	250	260	2369.1	395.33	90.67	31.77	10.42	104.84	345.16	165.16
251	128	362.54	394.55	48.87	19.13	8.52	114.58	335.42	155.42	251	198	1141.04	398.7	84.63	40.05	6.29	91.28	358.72	178.72
252	319	1260.32	405.75	115.68	35.58	11.41	138.17	311.83	131.83	252	494	1293.84	401.26	98.77	42.92	14.66	96.73	353.27	173.27
253	243	224.24	400.06	72.91	20.62	15	6.83	83.17	83.17	253	1524	2815.98	424.27	256.94	67.35	28.81	94.42	355.58	175.58
254	719	698.41	429.75	227.52	48.69	18.8	90.18	359.82	179.82	254	480	545.45	400.35	88.77	31.84	19.19	105.09	344.91	164.91
255	106	2750.51	401.39	53.94	16.81	8.03	117.63	332.37	152.37	255	951	601.2	447.34	305.24	82.59	14.66	96.05	353.95	173.95
256	4415	595.03	485.81	1005.3	126.98	44.27	137.02	312.98	132.98	256	237	662.32	403.58	64.53	26.32	11.46	101	349	169
257	106	770.66	399.51	41.46	13.92	9.69	170.14	279.86	99.86	257	1103	50.11	425.81	214.01	58.06	24.19	68.51	21.49	21.49
258	1296	2436.08	421.05	213.66	59.3	27.82	55.15	34.85	34.85	258	977	3244.91	434.57	202.89	77.84	15.98	72.06	17.94	17.94
259	497	2548.36	415.39	99.84	40.37	15.67	96.16	353.84	173.84	259	167	993.97	408.51	70.77	22.31	9.53	59.13	30.87	30.87
260	157	2012.39	407.55	48.63	18.51	10.8	86.76	3.24	3.24	260	323	3311.73	413.87	77.36	31.56	13.03	93.3	356.7	176.7
261	114	323.93	411.7	50.28	18.78	7.73	105.75	344.25	164.25	261	246	2984.37	426.09	111.25	49.25	6.36	78.59	11.41	11.41
262	1872	1632.5	454.81	396.27	88.42	26.96	100.04	349.96	169.96	262	254	3115.49	412.07	77.84	26.89	12.03	109.44	340.56	160.56
263	544	2381.74	439.47	158.81	46	15.06	70.31	19.69	19.69	263	187	2035.43	411.61	58.18	17.89	13.31	113.26	336.74	156.74
264	268	2488.24	423.39	70.18	24.76	13.78	96.09	353.91	173.91	264	1301	3506.02	475.6	359.4	159.48	10.39	64.85	25.15	25.15
265	168	1244.43	420.67	55.94	18.22	11.74	12.73	77.27	77.27	265	132	511	410.6	46.28	15.73	10.69	139.6	310.4	130.4
266	22011	295.69	638.16	2594.88	282.09	99.35	119.04	330.96	150.96	266	1270	1281.16	453.21	241.48	101.08	16	105.82	344.18	164.18
267	189	854.41	426.93	79.74	25.78	9.33	43.73	46.27	46.27	267	909	3375.31	445.95	199.48	89.34	12.95	66.6	23.4	23.4
268	1780	2039.92	450.06	350.27	67.45	33.6	132.51	317.49	137.49	268	599	699.13	423.83	98.08	37.81	20.17	100.53	349.47	169.47
269	231	1173.83	432.78	65.36	25.23	11.66	82.26	7.74	7.74	269	219	186.09	415.18	64.53	24.91	11.19	179.74	270.26	90.26
270	237	164.69	432.27	66.77	22.17	13.61	107.23	342.77	162.77	270	171	1044.97	425.07	80.18	31.36	6.94	106.92	343.08	163.08
271	230	2752.23	442	79.6	33.39	8.77	74.25	15.75	15.75	271	101	855.77	421.48	49.6	20.39	6.31	135.49	314.51	134.51
272	1053	169.26	502.7	352.79	94.83	14.14	84.47	5.53	5.53	272	624	2550.58	428.18	113.54	40.24	19.74	159.73	290.27	110.27
273	202	2461.48	441.66	73.01	28.76	8.94	115.13	334.87	154.87	273	264	3432.86	429.24	74.77	31.8	10.57	68.64	21.36	21.36
274	1526	1789.59	446.68	320.19	82.75	23.48	172.82	277.18	97.18	274	975	470.38	439	229.56	52.71	23.55	6.72	83.28	83.28
275	115	1387.98	437.16	38.63	14.15	10.35	173.45	276.55	96.55	275	170	1816.37	437.41	79.74	34.36	6.3	60.76	29.24	29.24
276	507	122.04	462.1	132.91	58.19	11.09	90.08	359.92	179.92	276	141	1794.11	430.9	45.7	16.75	10.72	48.26	41.74	41.74
277	116	1408.08	443.68	46.87	15.1	9.78	83.59	6.41	6.41	277	376	3220.3	432.39	92.33	25.52	18.76	12.14	77.86	77.86
278	164	477.07	443.93	51.7	17.09	12.22	53.35	36.65	36.65	278	235	3756.63	438.52	94.81	37.69	7.94	57.32	32.68	32.68
279	128	860.89	447.25	59.6	23.46	6.95	125.83	324.17	144.17	279	410	110.72	442.58	91.84	38.45	13.58	101.29	348.71	168.71
280	1203	2552.94	473.8	236.79	77.05	19.88	79.85	10.15	10.15	280	124	756.75	432.85	41.46	13.74	11.49	137.53	312.47	132.47
281	292	2604.2	455.17	100.12	28.19	13.19	59.71	30.29	30.29	281	882	2278.33	441.83	172.75	67.41	16.66	20.08	69.92	69.92
282	107	1031.46	454.94	46.53	16.98	8.02	108.25	341.75	161.75	282	100	3126.87	431.89	38.04	13.78	9.24	138.35	311.65	131.65
283	134	2833.31	458.13	55.36	16.79	10.16	65.52	24.48	24.48	283	611	2409.08	446.92	143.34	38.06	20.44	145.11	304.89	124.89
284	1386	1737.22	486.83	195.97	86.55	20.39	118.17	331.83	151.83	284	175	681.31	445.43	69.36	28.6	7.79	94.89	355.11	175.11
285	126	1519.63	465.79	62.91	30.07	5.34	126.32	323.68	143.68	285	807	2684.26	453.54	127.88	46.27	22.2	69.84	20.16	20.16
286	442	2668.47	465.73	109.54	43.54	12.93	24.37	65.63	65.63	286	365	1845.01	449	97.6	33.26	13.97	93.97	356.03	176.03
287	381	530.35	464.79	83.84	30.18	16.07	26.55	63.45	63.45	287	979	3315.58	482.13	210.08	100.48	12.41	92.66	357.34	177.34
288	936	2161.97	468.98	207.87	69.58	17.13	179.76	270.24	90.24	288	311	807.93	453.91	103.15	29.77	13.3	105.12	344.88	164.88
289	375	1196.88	474.2	95.25	27.57	17.32	93.1	356.9	176.9	289	101	975.28	445.7	47.8	21.59	5.96	83.71	6.29	6.29
290	118	1886.62	469.23	64.53	18.73	8.02	97.68	352.32	172.32	290	1027	2565.45	462.22	175.38	51.21	25.54	66.96	23.04	23.04
291	123	337.17	469.41	46.04	18.95	8.26	109.09	340.91	160.91	291	424	2607.27	446.24	126.27	36.5	14.79	175.55	274.45	94.45
292	697	2495.04	499.52	223.14	69.31	12.8	101.4	348.6	168.6	292	102	3578.09	444.02	38.87	13.58	9.56	109.34	340.66	160.66
293	349	1953.21	474.19	86.91	25.84	17.2	61.66	28.34	28.34	293	331	2707.08	454.53	100.33	27.06	15.57	84.72	5.28	5.28
294	116	2430.17	471.83	42.28	13.93	10.6	112.08	337.92	157.92	294	270	1371.16	459.27	96.23	23.39	14.7	62.65	27.35	27.35
295	1130	1887.21	503.64	245.87	72.21	19.92	117.25	332.75	152.75	295	152	2019.92	452.57	48.53	17.96	10.77	63.75	26.25	26.25
296	578	2381.07	510.09	205.4	79.01	9.31	88.98	1.02	1.02	296	213	1745.57	450.19	58.28	21.53	12.6	12.98	77.02	77.02
297	386	391.22	486.01	121.88	33.69	14.59	98.58	351.42	171.42	297	132	1927.3	451.39	45.8	17.59	9.56	78.83	11.17	11.17
298	511	1915.63	492.23	126.57	40.8	15.95	98.72	351.28	171.28	298	106	2039.34	451.23	44.87	14.76	9.14	25.33	64.67	64.67
299	115	1696.33	480.92	53.21	23.45	6.24	92.87	357.13	177.13	299	1018	1612.35	482.74	260.74	59.22	21.89	76.28	13.72	13.72
300	580	1776.54	509.47	188.07	58.92	12.53	63.83	26.17	26.17	300	435	3006.82	461.52	91.05	29.78	18.6	46.91	43.09	43.09
301	257	1024.34	485.82	119.68	21.56	15.18	140.84	309.16	129.16	301	661	3400.98	490.47	189.38	83.8	10.04	61.38	28.62	28.62
302	132	2113.67	486.12	52.63	22.87	7.35	97.43	352.57	172.57	302	143	142.56	467.14	70.63	32.18	5.66	99.36	350.64	170.64
303	1319	2450.98	515.73	220.35	79.55	21.11	99.85	350.15	170.15	303	4236	916.42	542.72	548.58	115.04	46.88	104.57	345.43	165.43
304	262	2275.75	494.11	87.5	30.95	10.78	76.4	13.6	13.6	304	192	1489.54	464.97	59.46	25.08	9.75	105.04	344.96	164.96
305	772	293.74	513.34	247.02	65.98	14.9	129.76	320.24	140.24	305	105	1315.94	460.15	39.46	14.15	9.45	176.16	273.84	93.84
306	318	2680.97	493.33	81.25	33.42	12.11	70.76	19.24	19.24	306	320	1699.79	464.41	88.91	32.14	12.68	23.67	66.33	66.33
307	177	949.06	492.12	80.08	22.24	10.13	138.5	311.5	131.5	307	110	1098.44	462.6	38.87	14.49	9.66	142.44	307.56	127.56
308	860	2750.65	519.61	176.85	71.16	15.39	68.52	21.48	21.48	308	127	1006.75	468.5	54.53	20.31	7.96	101.22	348.78	168.78
309	141	2820.72	502.34	62.28	27.58	6.51	75.65	14.35	14.35	309	315	1129.96	470.04	69.01	20.82	19.27	167.18	282.82	102.82
310	177	1321.1	506.51	74.04	31.67	7.12	100.27	349.73	169.73	310	471	1888.98	474.51	87.15	31.22	19.21	116.75	333.25	153.25
311	266	2247.5	509.51	83.01	31.31	10.82	99.56	350.44	170.44	311	193	3742.73	468.85	71.74	17.32	14.18	56.99	33.01	33.01
312	583	444.97	524.3	139.64	56.88	13.05	89.62	0.38	0.38	312	219	467.5	480.66	86.33	32.03	8.71	98.5	351.5	171.5
313	1136	966.9	526.02	179.82	45.25	31.97	93.57	356.43	176.43	313	380	3381.34	478.49	84.57	36.07	13.41	58.04	31.96	31.96
314	226	1233.23	503.61	71.5	25.59	11.25	22.94	67.06	67.06	314	780	401.1	492.34	175.87	70.89	14.01	136.45	313.55	133.55
315	179	1813.9	513.26	89.84	41.31	5.52	69.88	20.12	20.12	315	126	1329.02	475.3	53.36	20.15	7.96	117.86	332.14	152.14
316	194	1189.67	506.62	55.7	19.57	12.62	72.7	17.3	17.3	316	4890	2279.94	545.71	541.7	187.79	33.16	49.59	40.41	40.41
317	409	1095.63	514.06	103.05	35.28	14.76	127.26	322.74	142.74	317	250	3227	480.34	61.01	21.36	14.9	50.31	39.69	39.69
318	386	2845.96	518.74	97.4	40.95	12	64.93	25.07	25.07	318	1515	2943.97	521.9	247.72	104.72	18.42	96.55	353.45	173.45
319	3819	901.66	536.01	339.02	84.53	57.53	141.85	308.15	128.15	319	352	2031.29	490.77	92.67	35.37	12.67	96.48	353.52	173.52
320	759	1058.51	531.33	204.79	49.22	19.63	144.76	305.24	125.24	320	1198	29.2	513.55	294.05	71.77	21.25	99.92	350.08	170.08
321	293	2519.96	526.5	110.77	50.26	7.42	94.43	355.57	175.57	321	438	562.02	494.06	91.5	27.88	20	106.64	343.36	163.36
322	148	1269.13	511.66	46.28	15.74	11.97	145.23	304.77	124.77	322	121	661.87	482.14	42.63	15.35	10.04	29.46	60.54	60.54
323	101	315.4	512.48	39.46	13.7	9.39	113.12	336.88	156.88	323	411	3052.67	498.96	103.88	36.24	14.44	74.04	15.96	15.96
324	222	1145.24	514.76	65.25	24.17	11.7	148.82	301.18	121.18	324	312	1244.46	494.05	101.05	23.56	16.86	82.17	7.83	7.83
325	100	592.14	528.58	51.11	19.66	6.48	82.88	7.12	7.12	325	126	2371.52	491.33	46.28	18.72	8.57	107.38	342.62	162.62
326	551	2214.9	540.45	140.95	30.9	22.71	41.42	48.58	48.58	326	145	300.91	490.49	47.46	16.41	11.25	105.72	344.28	164.28
327	733	2279.14	550.37	159.72	70.19	13.3	133.45	316.55	136.55	327	112	631.49	494.5	48.87	17.08	8.35	92.38	357.62	177.62
328	362	2401.12	542.1	106.23	29.79	15.47	37.47	52.53	52.53	328	205	3074.07	493.94	54.77	19.71	13.24	38.63	51.37	51.37
329	365	830.4	536.57	92.23	30.85	15.07	152.29	297.71	117.71	329	414	150.65	516.1	135.84	59.88	8.8	96.8	353.2	173.2
330	349	1994.01	537.55	78.08	26.74	16.62	18.6	71.4	71.4	330	375	1845.09	498.74	90.33	30.32	15.74	11.82	78.18	78.18
331	307	562.9	551.96	110.71	41.87	9.34	115.72	334.28	154.28	331	185	118.47	498.79	72.43	24.7	9.54	149.5	300.5	120.5
332	2283	1167.75	584.43	293.36	119.85	24.25	66.36	23.64	23.64	332	132	2754.37	498.1	49.94	20.13	8.35	131.91	318.09	138.09
333	1339	2547.92	576.71	298.84	86.65	19.67	98.98	351.02	171.02	333	146	2422.66	502.94	71.25	21.05	8.83	29.13	60.87	60.87
334	145	1300.4	538.44	48.28	15.29	12.08	155.22	294.78	114.78	334	105	375.62	505.83	42.63	17.64	7.58	110.26	339.74	159.74
335	1433	1126.99	553.85	191.72	79.08	23.07	27.73	62.27	62.27	335	1986	2686.99	555.98	414.43	75.41	33.53	97.57	352.43	172.43
336	306	1330.34	556.98	105.84	49.58	7.86	100.95	349.05	169.05	336	105	229.17	510.11	40.87	14.34	9.32	84.48	5.52	5.52
337	152	1798.24	562.89	99.6	45.89	4.22	74.05	15.95	15.95	337	159	3152.85	513.46	53.36	21.86	9.26	51.65	38.35	38.35
338	163	2190.52	545.97	69.15	19.4	10.7	179.89	270.11	90.11	338	181	844.42	516.24	55.46	18.84	12.23	77.49	12.51	12.51
339	179	1210.53	553.73	78.67	21.4	10.65	60.39	29.61	29.61	339	881	295.12	528.42	156.51	38.67	29.01	90.32	359.68	179.68
340	540	2505.45	566.17	127.88	48.2	14.27	102.71	347.29	167.29	340	135	3355.6	518.17	54.04	22.61	7.6	81.35	8.65	8.65
341	126	2254.33	554.64	49.7	20.25	7.92	69.68	20.32	20.32	341	366	1280.32	524.09	92.81	26.33	17.7	36.84	53.16	53.16
342	189	631.78	555.56	62.77	20.45	11.77	163.72	286.28	106.28	342	151	2189.62	515.71	65.25	21.98	8.75	18.9	71.1	71.1
343	105	1026.97	553.21	43.46	17.01	7.86	164.37	285.63	105.63	343	474	3505.68	539.89	148.51	67.83	8.9	60.13	29.87	29.87
344	1792	991.69	586.82	235.91	76.84	29.69	120.84	329.16	149.16	344	100	652.1	526.69	58.77	19.21	6.63	101.89	348.11	168.11
345	354	1673.64	572.01	104.23	45.71	9.86	113.23	336.77	156.77	345	10460	1869.81	610.84	622.52	210	63.42	62.5	27.5	27.5
346	103	430.02	557.65	53.36	14.05	9.33	152.56	297.44	117.44	346	334	616.13	538.75	103.74	41.73	10.19	110.25	339.75	159.75
347	225	833.15	563.02	63.11	24.16	11.86	85.51	4.49	4.49	347	109	1135.11	525.13	43.46	14.89	9.32	67.94	22.06	22.06
348	810	92.68	581.89	191.34	56.78	18.16	69.51	20.49	20.49	348	116	2160.66	523.12	48.53	14.55	10.15	177.39	272.61	92.61
349	157	1888.34	564.58	51.7	18.7	10.69	108.65	341.35	161.35	349	122	2598.18	526.84	43.46	16.2	9.59	101.61	348.39	168.39
350	112	1997.23	561.37	38.28	13.43	10.62	118.17	331.83	151.83	350	103	2993.73	524.9	49.36	17.15	7.65	167.22	282.78	102.78
351	546	323.67	568.61	93.4	33.2	20.94	31.26	58.74	58.74	351	254	73.13	529.37	64.18	24.04	13.45	16.57	73.43	73.43
352	152	1818.41	571.69	66.53	26.28	7.37	99.75	350.25	170.25	352	167	869.47	530.55	50.53	20.13	10.56	47.08	42.92	42.92
353	502	188.76	577.52	149.3	38.3	16.69	113.96	336.04	156.04	353	469	1245.3	534.44	118.02	29.79	20.04	33.44	56.56	56.56
354	147	1751.85	568.51	60.77	22.65	8.26	131.54	318.46	138.46	354	124	129.39	531.15	44.97	16.61	9.5	116.86	333.14	153.14
355	140	1270.58	568.79	53.6	14.7	12.12	129.36	320.64	140.64	355	1267	1672.04	556.57	342.37	80.6	20.01	136.21	313.79	133.79
356	1145	2327.58	599.96	190.35	80.56	18.1	118.08	331.92	151.92	356	223	1043.99	540.85	69.01	24.65	11.52	109.98	340.02	160.02
357	234	424.41	588.83	99.6	42.45	7.02	97.58	352.42	172.42	357	112	2210.89	536.75	44.28	16.8	8.49	124.52	325.48	145.48
358	385	1866.32	578.81	81.36	27.73	17.67	87.69	2.31	2.31	358	390	2374.06	564.01	140.33	63.02	7.88	86.46	3.54	3.54
359	200	2617.68	579.34	60.53	21.84	11.66	94.08	355.92	175.92	359	2493	3230.47	576.46	297.16	94.85	33.46	131.91	318.09	138.09
360	352	1028.87	587.97	79.25	26.54	16.88	78.83	11.17	11.17	360	418	1452.98	557	98.43	40.05	13.29	86.71	3.29	3.29
361	198	1062.3	585.28	60.63	23.86	10.57	101.66	348.34	168.34	361	133	3180.54	545.2	44.87	14.73	11.5	104.53	345.47	165.47
362	690	2726.52	600.36	158.55	62.51	14.05	57.08	32.92	32.92	362	1960	690.69	576.64	384.42	54.26	45.99	107.73	342.27	162.27
363	521	460.25	594	109.15	41.58	15.95	107.11	342.89	162.89	363	220	771.51	546.98	67.7	29.01	9.66	175.68	274.32	94.32
364	2992	2655.17	648.27	408.19	151.43	25.16	88.36	1.64	1.64	364	1385	609.29	609.47	295.97	114.51	15.4	104.22	345.78	165.78
365	421	891.91	600.99	128.02	36.47	14.7	121.65	328.35	148.35	365	639	3316.01	574.95	143.36	68.32	11.91	87.29	2.71	2.71
366	1074	1260.88	616.91	187.92	51.36	26.63	77.82	12.18	12.18	366	140	1207.09	550.73	44.87	15.73	11.33	16.41	73.59	73.59
367	434	402.36	595.33	100.91	34.4	16.06	46.9	43.1	43.1	367	143	882.33	555.69	45.7	16.42	11.09	132.05	317.95	137.95
368	280	843.92	595.35	83.25	22.5	15.84	2	88	88	368	231	1574.18	557.05	72.18	24.95	11.79	1.97	88.03	88.03
369	444	2160.45	598.5	84.67	30.87	18.31	81.99	8.01	8.01	369	3015	3075.57	603.05	517.77	133.61	28.73	17.36	72.64	72.64
370	2497	2874.44	655.82	320.71	150.82	21.08	89.29	0.71	0.71	370	246	1149.09	567.76	76.67	30.38	10.31	112.68	337.32	157.32
371	592	925.94	600.57	118.37	42.29	17.82	36.96	53.04	53.04	371	160	611.11	568.49	68.04	30.21	6.74	98.52	351.48	171.48
372	266	2232.26	595.94	67.01	21.34	15.87	17.07	72.93	72.93	372	160	2091.72	569.39	58.87	23.69	8.6	81.66	8.34	8.34
373	8494	661.4	737.51	1208.09	294.16	36.77	94.26	355.74	175.74	373	180	1491.58	573.43	53.36	19.16	11.96	77.6	12.4	12.4
374	4192	1953.31	682.36	842.97	99.97	53.39	93.44	356.56	176.56	374	317	1199.94	574.19	73.25	25.51	15.82	31.33	58.67	58.67
375	245	779.8	602.32	60.18	18.65	16.72	63.11	26.89	26.89	375	343	766.45	576.51	86.18	34.28	12.74	11.84	78.16	78.16
376	1181	1776.36	620.99	270.11	51.36	29.28	101.75	348.25	168.25	376	155	633.03	575.53	47.46	16.27	12.13	103.63	346.37	166.37
377	4355	128.85	697.08	806.87	97.86	56.66	111.8	338.2	158.2	377	106	2604.21	576.81	55.36	12.05	11.2	171.97	278.03	98.03
378	540	484.6	624.35	144.81	59.87	11.48	101.57	348.43	168.43	378	139	1570.79	578.43	49.94	16.64	10.64	129.06	320.94	140.94
379	168	2682.29	603.18	51.21	17.86	11.98	101.08	348.92	168.92	379	101	1537.87	577.43	42.87	16.99	7.57	2.37	87.63	87.63
380	8346	211.46	712.94	1225.99	216.28	49.13	96.1	353.9	173.9	380	1431	81.24	607.54	174.61	69.83	26.09	106	344	164
381	515	346.18	630.37	130.57	54.6	12.01	81.28	8.72	8.72	381	234	1218.42	584.47	65.84	20.68	14.41	52.54	37.46	37.46
382	242	2103.7	618	101.84	41.28	7.46	79.98	10.02	10.02	382	336	3280.51	597.61	113.3	37.07	11.54	103.45	346.55	166.55
383	183	2630.38	612.25	56.28	23.41	9.95	97.01	352.99	172.99	383	176	811.77	591.41	59.7	19.3	11.61	167.18	282.82	102.82
384	193	1063.49	625.77	90.53	38.61	6.37	94.91	355.09	175.09	384	167	2612.54	602.32	77.46	34.36	6.19	98.62	351.38	171.38
385	1891	1547.3	661.51	382.53	102.48	23.49	103.25	346.75	166.75	385	114	2875.5	593.9	45.7	15.38	9.44	87.73	2.27	2.27
386	122	773.72	618.63	46.53	13.63	11.39	102.68	347.32	167.32	386	579	523.59	611.2	114.12	40.5	18.2	108.26	341.74	161.74
387	119	1350.31	619.65	47.46	18.37	8.25	79.69	10.31	10.31	387	923	283.56	620.69	175.68	52.55	22.36	115.61	334.39	154.39
388	384	1475.29	622.28	118.12	26.37	18.54	149.03	300.97	120.97	388	228	1630.46	602.75	65.6	22.65	12.82	73.73	16.27	16.27
389	548	711.98	638.46	146.75	66.53	10.49	119.51	330.49	150.49	389	2174	188.25	626.95	321.4	101.39	27.3	137.95	312.05	132.05
390	1522	917.51	651.47	292.92	63.51	30.51	132.39	317.61	137.61	390	103	634.14	596.7	38.04	13.76	9.53	153.34	296.66	116.66
391	866	1121.26	643.96	159.82	66.68	16.53	119.43	330.57	150.57	391	216	1527.8	602.97	65.25	23.43	11.74	107.1	342.9	162.9
392	612	2527.68	641.37	145.92	42.38	18.39	91.48	358.52	178.52	392	107	3204.02	598.06	40.04	14.98	9.09	62.17	27.83	27.83
393	192	21.15	625.69	52.53	17.9	13.65	100.74	349.26	169.26	393	106	3141.42	598.92	57.84	17.22	7.84	24.63	65.37	65.37
394	677	1217.05	636.17	136.37	34.79	24.78	146.46	303.54	123.54	394	143	2575.76	602.72	46.87	15.18	11.99	5.84	84.16	84.16
395	280	796.25	642.61	74.18	28.33	12.58	103.79	346.21	166.21	395	236	1226.89	610.4	61.94	23.64	12.71	80.3	9.7	9.7
396	508	74.32	662.93	150.47	61.11	10.58	110.29	339.71	159.71	396	1092	1476.57	632.64	189.14	74.09	18.77	108.6	341.4	161.4
397	152	782.66	639.74	55.94	22.88	8.46	115.53	334.47	154.47	397	435	1716.96	616.04	105.3	37.36	14.82	134.81	315.19	135.19
398	422	2203.76	647.95	112.47	38.26	14.05	95.36	354.64	174.64	398	571	2667.16	628.54	125.98	53.75	13.53	76.88	13.12	13.12
399	5566	1326.94	663.21	719.09	133.55	53.06	17.83	72.17	72.17	399	212	2433.41	617.16	58.43	21.61	12.49	43.95	46.05	46.05
400	1409	992.29	692.33	341.81	105.66	16.98	86.07	3.93	3.93	400	326	251.74	634.07	88.18	36.5	11.37	87.49	2.51	2.51
401	493	608.27	653.13	94.33	28.16	22.29	130.29	319.71	139.71	401	1479	727.35	650.62	302.92	87.5	21.52	125.36	324.64	144.64
402	2892	2088.28	694.98	402.88	105.38	34.94	100.28	349.72	169.72	402	1273	1200.59	662.75	220.27	84.19	19.25	78.15	11.85	11.85
403	623	2372.65	663.37	148.41	47.48	16.71	128.66	321.34	141.34	403	270	1451.06	631.59	69.25	26.43	13.01	127.82	322.18	142.18
404	267	2005.51	654.24	71.5	19.42	17.51	111.97	338.03	158.03	404	232	2501.38	625.6	64.28	24.92	11.85	10.78	79.22	79.22
405	151	2700.45	653.9	51.46	20.86	9.22	101.1	348.9	168.9	405	160	942.29	627.74	62.18	18.93	10.76	130.22	319.78	139.78
406	547	1064.1	680.47	149.25	66.95	10.4	94.18	355.82	175.82	406	1947	561.88	668.52	261.62	95.47	25.97	89.29	0.71	0.71
407	215	1611.19	653.26	62.43	25.5	10.73	137.42	312.58	132.58	407	1835	2454.96	648.06	353.35	58.43	39.98	176.38	273.62	93.62
408	571	534.28	663.93	113.2	44.69	16.27	126.9	323.1	143.1	408	245	1771.26	636.48	65.6	25.08	12.44	63.3	26.7	26.7
409	154	1037.27	658.81	54.04	22.01	8.91	87.12	2.88	2.88	409	277	3127.51	639.98	84.57	24.08	14.65	128.2	321.8	141.8
410	155	2047.49	660.69	55.46	22.87	8.63	90.59	359.41	179.41	410	222	331.04	639.73	64.67	26.15	10.81	55.46	34.54	34.54
411	1494	2605.79	680.78	205.62	65.38	29.09	133.38	316.62	136.62	411	158	99.43	644.33	58.53	17.19	11.7	121.3	328.7	148.7
412	208	496.17	673.29	79.11	33.38	7.93	95.55	354.45	174.45	412	8218	2009.63	755.62	1206.4	179.17	58.4	119.69	330.31	150.31
413	538	569.17	668.38	153.48	34.7	19.74	173.42	276.58	96.58	413	160	2892.99	648.66	67.36	23.19	8.79	98.73	351.27	171.27
414	261	335.61	671	67.6	23.03	14.43	51.31	38.69	38.69	414	386	1742.3	647.06	93.15	34.45	14.27	13.07	76.93	76.93
415	1060	2295.62	714.48	213.38	74.7	18.07	97.93	352.07	172.07	415	205	166.61	659.05	66.43	20.65	12.64	54.31	35.69	35.69
416	168	2525.61	681.73	70.38	32.79	6.52	84.34	5.66	5.66	416	1632	399.22	707.63	263.68	117.16	17.74	90.3	359.7	179.7
417	110	2814.25	671.94	42.28	15.31	9.15	30.01	59.99	59.99	417	169	197.26	663.53	49.94	15.7	13.71	150.42	299.58	119.58
418	147	1247.61	678.69	68.43	20.35	9.2	128.23	321.77	141.77	418	157	701.17	666.42	53.46	21.88	9.13	76.54	13.46	13.46
419	225	2237.7	680.46	68.77	26.2	10.93	75.55	14.45	14.45	419	634	293.48	687.48	136.47	55.85	14.45	106.68	343.32	163.32
420	182	891.53	685.3	66.18	28.07	8.26	112.12	337.88	157.88	420	215	1730.56	674.35	67.5	26.51	10.33	130.07	319.93	139.93
421	5023	2721.57	764.96	471.99	189.62	33.73	97.51	352.49	172.49	421	387	2905.83	686.76	102.08	45.35	10.87	104.96	345.04	165.04
422	146	807.05	688.26	70.77	30.08	6.18	109.83	340.17	160.17	422	104	3013.62	676.28	42.28	13.88	9.54	110.91	339.09	159.09
423	2618	2141.51	797.69	560.76	187.42	17.79	101.03	348.97	168.97	423	137	2394.17	674.14	47.46	18.17	9.6	2.07	87.93	87.93
424	968	1649.59	691.31	164.85	57.88	21.3	0.91	89.09	89.09	424	330	243.98	688.37	118.85	35.46	11.85	96.74	353.26	173.26
425	171	1829.6	687.84	52.28	18.79	11.58	53	37	37	425	4904	1637.01	745	453.73	109.35	57.1	93.89	356.11	176.11
426	389	2207.65	695	82.18	27.54	17.98	84.54	5.46	5.46	426	149	2173.84	682.84	55.7	20.38	9.31	125.99	324.01	144.01
427	895	14.65	712.03	243.14	59.66	19.1	78.43	11.57	11.57	427	779	2141.63	687.56	136.47	53.25	18.63	5.64	84.36	84.36
428	207	2147.09	695.13	73.36	32.07	8.22	69.51	20.49	20.49	428	175	3207.24	682.52	53.94	18.59	11.99	48.48	41.52	41.52
429	101	2549.37	690.03	42.28	15.94	8.07	61.77	28.23	28.23	429	154	529.18	684.54	46.63	16.48	11.9	103	347	167
430	356	2378.31	713.99	153.4	68.74	6.59	102.34	347.66	167.66	430	3038	206.24	741.97	357.81	132.35	29.23	86.62	3.38	3.38
431	264	750.33	695.78	83.15	25.88	12.99	144.62	305.38	125.38	431	552	346.77	705	153.2	51.98	13.52	107.18	342.82	162.82
432	530	1124.45	708.08	98.91	37.55	17.97	105.27	344.73	164.73	432	156	3176.83	694.68	57.01	22.99	8.64	50.24	39.76	39.76
433	113	731.34	700.78	42.28	13.3	10.82	142.64	307.36	127.36	433	544	589.87	706.72	126.37	40.94	16.92	120.75	329.25	149.25
434	460	843.8	717.05	101.01	44.35	13.2	104.66	345.34	165.34	434	117	2089.62	695.89	50.18	19.91	7.48	51.55	38.45	38.45
435	128	1254.21	705.34	45.46	15.87	10.27	92.87	357.13	177.13	435	261	1536.19	698	64.53	22.97	14.47	160.31	289.69	109.69
436	157	2340.04	706.01	48.53	15.02	13.31	63.16	26.84	26.84	436	122	133.38	704.84	50.04	19.63	7.91	95.89	354.11	174.11
437	112	1360.44	709.29	63.84	20.97	6.8	176.66	273.34	93.34	437	111	660.68	707.41	54.97	25.33	5.58	96.33	353.67	173.67
438	1085	2063.2	734.73	174.85	56.14	24.61	91.68	358.32	178.32	438	446	2989.73	727.21	136.81	52.58	10.8	108.69	341.31	161.31
439	252	2504.58	720.3	74.67	27.28	11.76	93.19	356.81	176.81	439	101	282	705.92	37.46	13.83	9.3	137.08	312.92	132.92
440	2272	1334.81	740.46	357.24	72.21	40.06	126.27	323.73	143.73	440	124	1675.06	710.77	42.87	14.55	10.85	128.16	321.84	141.84
441	511	612.2	719.5	104.12	33.81	19.24	18.97	71.03	71.03	441	158	450.3	712.79	50.87	18.05	11.15	108.72	341.28	161.28
442	188	947.1	717.76	79.5	20.95	11.43	49.83	40.17	40.17	442	4478	3825.59	816.39	635.29	142.08	40.13	97.85	352.15	172.15
443	8731	809.27	821.66	1089.73	201.07	55.29	131.67	318.33	138.33	443	246	1190.63	719.96	93.4	20.67	15.15	10.32	79.68	79.68
444	1842	1842.9	755.7	239.18	75.38	31.11	104.69	345.31	165.31	444	1846	1940.95	761.79	315.93	139.41	16.86	48.7	41.3	41.3
445	1767	1530.57	757.82	206.41	73.94	30.43	91.57	358.43	178.43	445	161	2324.54	716.94	56.53	21.16	9.69	24.72	65.28	65.28
446	152	2042.37	725.82	54.04	22.31	8.67	104.42	345.58	165.58	446	316	2777.56	720.04	68.53	24.82	16.21	22.52	67.48	67.48
447	10139	109.27	951.61	1693.36	259.9	49.67	95.72	354.28	174.28	447	334	2918.71	730.09	103.98	35.99	11.82	99	351	171
448	926	1885.69	748.74	140.57	58.01	20.32	95.08	354.92	174.92	448	141	424.41	725.73	84.23	27.74	6.47	111.34	338.66	158.66
449	248	2265.87	735.21	72.18	28.59	11.04	79.61	10.39	10.39	449	318	694.31	723.75	88.81	23.02	17.59	57.92	32.08	32.08
450	200	69.35	734.96	62.77	24.76	10.29	64.29	25.71	25.71	450	223	764.65	725.33	57.7	21.19	13.4	98.65	351.35	171.35
451	153	2445.04	732.47	47.7	17.52	11.12	72.33	17.67	17.67	451	366	5.17	736.96	98.04	41.77	11.16	82.89	7.11	7.11
452	400	887.25	743.6	131.1	32.15	15.84	91.74	358.26	178.26	452	154	2173.61	729.29	52.77	17.47	11.22	97.12	352.88	172.88
453	110	2427.05	732.85	44.77	18.19	7.7	131.25	318.75	138.75	453	1924	2577.46	767.55	365.77	168.38	14.55	143.12	306.88	126.88
454	25450	1341.82	1068.66	2765.29	446.33	72.6	107.05	342.95	162.95	454	385	2130.97	737.52	101.3	26.7	18.36	144.91	305.09	125.09
455	280	955.4	738.87	72.67	21.51	16.58	9.17	80.83	80.83	455	103	1992.31	734.52	38.38	12.24	10.71	141.72	308.28	128.28
456	463	1295.92	755.25	123.78	38.54	15.3	93.17	356.83	176.83	456	578	83.28	755.12	152.51	47.27	15.57	80.75	9.25	9.25
457	699	508.25	761.77	171.68	55.17	16.13	96.51	353.49	173.49	457	6435	783.82	919.16	996.24	379.35	21.6	124.36	325.64	145.64
458	2853	944.73	798.82	477.77	91.16	39.85	123.2	326.8	146.8	458	147	3031.91	743.78	55.01	22.84	8.19	129.4	320.6	140.6
459	126	2682.53	740.39	41.46	14.94	10.74	87.7	2.3	2.3	459	573	3194.67	751.15	123.44	41.75	17.47	58.24	31.76	31.76
460	133	52.76	745.89	54.77	21.09	8.03	117.78	332.22	152.22	460	103	2166.11	742.94	36.97	12.46	10.53	8.53	81.47	81.47
461	393	2115.05	770.43	127.25	55.91	8.95	98.46	351.54	171.54	461	2160	3763.31	809.82	336.35	152.75	18	104.57	345.43	165.43
462	108	1173.44	748.8	42.04	15.54	8.85	114.44	335.56	155.56	462	100	113.64	747.91	44.63	18.45	6.9	110.42	339.58	159.58
463	196	999.38	750.32	58.53	20.57	12.13	175.65	274.35	94.35	463	182	1734.03	750.53	67.25	22.53	10.28	91.78	358.22	178.22
464	572	2023.7	767.67	124.27	54.09	13.46	124.63	325.37	145.37	464	892	755.5	787.46	191.3	87.9	12.92	103.36	346.64	166.64
465	187	2551.16	750.06	58.53	23.83	9.99	166.8	283.2	103.2	465	374	447.4	761.31	116.47	32.39	14.7	78.04	11.96	11.96
466	140	2507.84	754.34	49.7	15.98	11.15	76.58	13.42	13.42	466	660	824.05	767.05	140.99	40.98	20.51	118.72	331.28	151.28
467	1053	2638.99	786.77	210.69	65.82	20.37	49.9	40.1	40.1	467	205	2956.73	771.72	106.77	43.13	6.05	88.28	1.72	1.72
468	567	2189.55	766.82	144.37	65.22	11.07	160.2	289.8	109.8	468	188	3795.17	766.72	84.28	36.53	6.55	87.33	2.67	2.67
469	101	3.08	766.21	55.21	16.53	7.78	91.11	358.89	178.89	469	244	488.39	767.26	98.33	43.59	7.13	113.11	336.89	156.89
470	533	2494.51	776.6	122.02	37.69	18	108.94	341.06	161.06	470	115	2607.13	758.74	47.7	14.12	10.37	153.17	296.83	116.83
471	378	128.25	794.04	158.08	74.65	6.45	79.52	10.48	10.48	471	328	3030.66	775.46	89.84	38.2	10.93	104.34	345.66	165.66
472	344	1189.75	775.82	94.23	33.51	13.07	122.18	327.82	147.82	472	131	3090.86	766.04	50.53	21.31	7.83	34.98	55.02	55.02
473	205	976.2	774.66	64.53	25.55	10.22	74.41	15.59	15.59	473	167	2892.9	770.25	70.67	18.1	11.75	68.21	21.79	21.79
474	1878	1653.75	794.23	272.88	53.65	44.57	160.66	289.34	109.34	474	173	501.06	770.29	57.11	21.51	10.24	102.95	347.05	167.05
475	241	298.87	772.85	61.94	22.5	13.64	176.3	273.7	93.7	475	2373	2169.47	815.7	281.91	89.76	33.66	69.03	20.97	20.97
476	458	636.58	785.36	122.81	41.76	13.96	91.73	358.27	178.27	476	141	3854.59	775.51	46.63	18.03	9.96	104.65	345.35	165.35
477	197	1737.14	773.02	90.08	42.1	5.96	157.3	292.7	112.7	477	3780	1769.82	830.17	484.27	114.52	42.03	76	14	14
478	127	1590.4	778.03	59.36	23.39	6.91	90.31	359.69	179.69	478	324	153.48	789.99	90.67	40.03	10.31	107.39	342.61	162.61
479	701	1980.58	786.09	118.71	40.2	22.2	122.95	327.05	147.05	479	1786	934.82	831.08	284.69	100.59	22.61	91.76	358.24	178.24
480	149	1504.57	780.96	70.43	27.72	6.84	111.05	338.95	158.95	480	127	3074.26	779.79	44.87	13.96	11.59	92.62	357.38	177.38
481	1131	1793.92	788.98	295.71	47.52	30.3	165.31	284.69	104.69	481	170	374.05	789.68	53.11	17.59	12.31	99.05	350.95	170.95
482	203	2005.5	777.5	54.77	16.91	15.28	141.15	308.85	128.85	482	128	346.79	792.93	45.46	18.82	8.66	107.15	342.85	162.85
483	1291	1627.75	847.28	361.66	129.49	12.69	103.99	346.01	166.01	483	184	3109.04	793.5	55.94	23.47	9.98	156.44	293.56	113.56
484	162	1697.46	777.68	66.18	22.58	9.13	135.09	314.91	134.91	484	154	3778.21	800.68	66.87	28.6	6.85	100.53	349.47	169.47
485	667	1281.14	792.06	148.65	60.85	13.96	139.98	310.02	130.02	485	520	1567.74	810.6	94.81	33.38	19.84	69.97	20.03	20.03
486	127	9.89	782.96	52.87	19.93	8.11	93.88	356.12	176.12	486	172	3045.35	812.41	61.94	25.94	8.44	111.16	338.84	158.84
487	1341	633.68	863.2	350.65	155.87	10.95	98.92	351.08	171.08	487	101	1840.53	807.9	40.38	14.49	8.87	81.87	8.13	8.13
488	134	736.92	782.6	51.94	17.09	9.99	12.46	77.54	77.54	488	183	835.75	809.6	59.25	25.77	9.04	144.75	305.25	125.25
489	208	544.89	789.89	66.18	20.26	13.07	73.33	16.67	16.67	489	191	2957.62	808.04	63.7	26.61	9.14	175.05	274.95	94.95
490	141	1031.16	785.85	58.77	20.91	8.59	27.15	62.85	62.85	490	154	1111.43	817.09	67.6	25.47	7.7	103.49	346.51	166.51
491	2253	1601.56	879.48	465.89	174.99	16.39	105.96	344.04	164.04	491	166	785.93	821.83	82.91	25.73	8.21	102.02	347.98	167.98
492	1058	2317.54	810.93	245.18	53.05	25.39	102.95	347.05	167.05	492	122	432.37	819.7	55.36	19.88	7.81	44.04	45.96	45.96
493	160	2396.46	793.25	69.11	31.16	6.54	103.08	346.92	166.92	493	1093	1958.04	840.86	216.11	41.35	33.65	4.15	85.85	85.85
494	471	988.38	792.8	111.3	32.83	18.26	0.09	89.91	89.91	494	167	3583.21	826.92	62.28	25.31	8.4	103.45	346.55	166.55
495	695	138.12	811.61	151.74	68.83	12.86	81.53	8.47	8.47	495	758	1530.08	835.73	117.05	46.55	20.74	114.2	335.8	155.8
496	137	1490.49	791.78	51.7	14.87	11.73	84.18	5.82	5.82	496	251	1185.15	824.57	65.11	25.81	12.38	176.64	273.36	93.36
497	142	2091.14	788.41	50.53	18.54	9.75	173.52	276.48	96.48	497	312	124.64	835.86	109.88	33.85	11.73	112.15	337.85	157.85
498	2423	1871.44	838.07	281.95	97.68	31.58	113.27	336.73	156.73	498	179	12.93	829.04	63.01	25.67	8.88	136.96	313.04	133.04
499	243	523.8	796.47	62.28	21.1	14.66	72.84	17.16	17.16	499	339	1591.8	829.59	75.01	24.37	17.71	136.01	313.99	133.99
500	4004	1925.92	866.55	660.18	122.72	41.54	115.65	334.35	154.35	500	3750	107.01	892.7	557.45	162.25	29.43	124.11	325.89	145.89
501	581	853.95	817.62	138.27	51.04	14.49	108.59	341.41	161.41	501	273	552.53	835.62	80.77	32.37	10.74	99.63	350.37	170.37
502	112	1342.82	798.49	46.53	14.64	9.74	166.03	283.97	103.97	502	225	1841.28	828.3	57.01	19.86	14.43	11.43	78.57	78.57
503	204	2065.8	802.84	52.87	17.85	14.55	108.84	341.16	161.16	503	694	772.69	857.28	126.81	55.77	15.84	107.91	342.09	162.09
504	600	1047.79	809.69	95.84	32.7	23.36	117.27	332.73	152.73	504	257	3013.04	850.13	85.5	19.51	16.78	172.76	277.24	97.24
505	224	1215.62	816.62	111.05	38.83	7.34	116.06	333.94	153.94	505	115	372.28	853.22	45.7	19.27	7.6	69.97	20.03	20.03
506	483	1369.28	808.36	97.05	29.95	20.53	179.68	270.32	90.32	506	182	1118.15	865.8	75.46	33.46	6.92	99.35	350.65	170.65
507	659	704.93	814.97	121.88	36.09	23.25	97.51	352.49	172.49	507	272	572.4	871.81	99.94	45.45	7.62	100.2	349.8	169.8
508	243	727.1	813.06	85.15	36.32	8.52	118.5	331.5	151.5	508	729	2984.45	864.97	125.44	36.22	25.62	6.54	83.46	83.46
509	133	1837.47	802.95	48.28	16.88	10.03	111.96	338.04	158.04	509	818	166.53	884.81	198.89	50.53	20.61	79.04	10.96	10.96
510	424	411.73	808.92	103.64	26.17	20.63	33.67	56.33	56.33	510	212	216.81	882.8	83.74	30.73	8.78	101.81	348.19	168.19
511	519	1417.99	818.35	126.95	37.62	17.57	89.3	0.7	0.7	511	177	731.68	880.04	74.57	31.75	7.1	126.44	323.56	143.56
512	260	1541.72	811.04	79.4	22.22	14.9	109.13	340.87	160.87	512	151	2901.85	876.48	61.6	20.26	9.49	103.53	346.47	166.47
513	2087	2033.01	838.03	249.08	72.59	36.61	73.43	16.57	16.57	513	316	1827.59	877.96	95.98	28	14.37	6.24	83.76	83.76
514	136	437.93	811.43	53.94	14.69	11.79	135.08	314.92	134.92	514	2802	47.78	959.45	512.64	179.18	19.91	122	328	148
515	413	2431.46	820.34	93.01	35.86	14.66	101.87	348.13	168.13	515	139	2940.18	881.05	46.53	15.26	11.6	105.32	344.68	164.68
516	1539	2821.13	856.1	320.98	115.57	16.95	111.36	338.64	158.64	516	548	790.68	900	140.51	31.06	22.47	124.33	325.67	145.67
517	101	527.2	814.16	55.7	14.18	9.07	119.25	330.75	150.75	517	115	1849.4	891.61	53.36	18.06	8.11	1.12	88.88	88.88
518	310	879.05	826.66	89.84	30.63	12.89	89.23	0.77	0.77	518	451	3009.19	908.42	104.23	35.38	16.23	87.32	2.68	2.68
519	1278	1711.1	837.56	211.18	80.78	20.14	126.8	323.2	143.2	519	1704	1256.31	970.2	364.21	152.78	14.2	88.6	1.4	1.4
520	105	591.92	818.41	54.87	21.67	6.17	108.84	341.16	161.16	520	151	966.04	907.77	69.5	31.33	6.14	120.26	329.74	149.74
521	283	1102.78	820.23	72.08	25.92	13.9	142.12	307.88	127.88	521	592	2038.86	925.83	138.71	55.02	13.7	76.91	13.09	13.09
522	199	1606.79	821.52	59.7	18.68	13.57	85.95	4.05	4.05	522	451	232.71	920.11	98.47	38.09	15.07	124.66	325.34	145.34
523	440	1814.95	835.73	140.71	40.72	13.76	69.89	20.11	20.11	523	281	687.81	916.37	75.84	28.81	12.42	63.57	26.43	26.43
524	330	1028.69	830.03	100.47	30.01	14	90.7	359.3	179.3	524	180	936.56	920.77	71.36	29.16	7.86	79.73	10.27	10.27
525	997	480.23	838.63	170.27	40.2	31.58	15.77	74.23	74.23	525	109	81.73	912.7	39.7	12.89	10.77	122.13	327.87	147.87
526	536	1510.2	832.19	113.64	27.6	24.73	151.32	298.68	118.68	526	156	1502.29	911.62	50.87	21.16	9.39	16.13	73.87	73.87
527	206	2256.09	827.07	64.18	21.21	12.37	48.44	41.56	41.56	527	1230	559.05	999.72	377.04	143.55	10.91	102.08	347.92	167.92
528	150	1641.59	828.42	52.77	15.15	12.61	172.8	277.2	97.2	528	3971	660.33	1010	515.85	241.62	20.93	59.14	30.86	30.86
529	7993	2388.21	1007.41	888.32	306.44	33.21	98.08	351.92	171.92	529	1513	743.02	964.06	250.63	65.83	29.26	66.11	23.89	23.89
530	881	1141.12	848.23	139.44	49.56	22.63	118.09	331.91	151.91	530	133	286.73	949.4	59.46	26.57	6.37	80.56	9.44	9.44
531	1753	905.03	926.23	483.81	194.4	11.48	93.97	356.03	176.03	531	432	791.74	969.71	168.21	73.54	7.48	123.75	326.25	146.25
532	574	1670.76	841.18	100.95	36.69	19.92	41.71	48.29	48.29	532	129	930.31	947.02	42.87	16.4	10.01	69.61	20.39	20.39
533	131	1535.16	838.13	44.53	15.29	10.91	62.15	27.85	27.85	533	475	1855.4	958.49	102.57	26.08	23.19	114.88	335.12	155.12
534	308	533.1	846.94	75.84	26.68	14.7	67.01	22.99	22.99	534	129	664.76	951.48	48.04	19.71	8.33	70.2	19.8	19.8
535	163	1459.32	843.61	48.28	15.47	13.42	115	335	155	535	152	3747.65	955.93	63.7	27.32	7.08	92.26	357.74	177.74
536	969	2434.05	877.17	295.91	36.37	33.92	23.93	66.07	66.07	536	135	1530.29	955.57	46.28	17.18	10	61.02	28.98	28.98
537	340	2542.4	848.22	90.33	24.37	17.76	164.34	285.66	105.66	537	554	2917.47	971.56	144.37	45.78	15.41	99.37	350.63	170.63
538	171	1218.46	849	64.08	23.1	9.43	142.98	307.02	127.02	538	541	967.62	968.66	101.15	30.35	22.7	110	340	160
539	1267	2110	894.02	322.9	148.44	10.87	131.7	318.3	138.3	539	128	216.13	963.12	51.7	18.94	8.6	21.05	68.95	68.95
540	105	2592.03	847.76	43.46	17.81	7.51	114.29	335.71	155.71	540	6804	3817.39	1078.23	986.61	182.4	47.49	72.32	17.68	17.68
541	122	447.88	848.12	44.28	15.05	10.32	140.47	309.53	129.53	541	320	1434.67	973.91	103.88	42.62	9.56	27.9	62.1	62.1
542	251	588.56	854.25	95.64	23.9	13.37	83.85	6.15	6.15	542	339	1272.28	985.67	107.5	42.01	10.28	92.78	357.22	177.22
543	341	1545.24	888.96	180.91	85.86	5.06	80.15	9.85	9.85	543	154	1234.16	970.53	58.18	17.6	11.14	36.76	53.24	53.24
544	211	1749.16	854.39	67.84	19.91	13.5	99.27	350.73	170.73	544	401	1181.36	983.31	91.84	33.42	15.28	109.4	340.6	160.6
545	154	572.93	853.95	47.7	17.05	11.5	114.88	335.12	155.12	545	320	1940.75	978.69	90.81	23.26	17.52	121.63	328.37	148.37
546	161	2445.49	852.02	55.94	16.69	12.28	170.01	279.99	99.99	546	282	199.89	989.88	73.84	25.37	14.15	62.72	27.28	27.28
547	125	765.02	856.92	46.28	17.57	9.06	131.08	318.92	138.92	547	595	1683.03	998.7	100.57	38.61	19.62	157.12	292.88	112.88
548	10220	406.65	961.68	1475.09	120.61	107.89	147.49	302.51	122.51	548	205	632.2	1004.47	79.98	31.22	8.36	58.12	31.88	31.88
549	980	2244.49	866.96	235.08	47.34	26.36	165.4	284.6	104.6	549	141	1138.48	994	44.87	15.57	11.53	165.49	284.51	104.51
550	1834	931.13	896.22	215.44	92.34	25.29	100.09	349.91	169.91	550	237	1411.78	995.88	64.53	25.35	11.9	9.15	80.85	80.85
551	282	227.07	868.44	76.08	30.19	11.89	51.97	38.03	38.03	551	373	3779.08	1020.42	115.01	46.49	10.22	85.77	4.23	4.23
552	230	456.71	870.8	62.18	20.97	13.97	133.02	316.98	136.98	552	440	243	1016.21	88.08	31.7	17.67	60.57	29.43	29.43
553	3771	1057.89	984.37	719.45	221.94	21.63	104.58	345.42	165.42	553	650	692.46	1030.02	175.24	62.27	13.29	51.04	38.96	38.96
554	582	1501.18	882.93	115.05	37.21	19.91	91.13	358.87	178.87	554	261	1753.67	1015.88	72.43	22.29	14.91	113.81	336.19	156.19
555	452	244.45	880.72	115.54	38.9	14.8	63.33	26.67	26.67	555	142	894.82	1012.78	50.77	20.04	9.02	124.74	325.26	145.26
556	106	2584.42	870.3	43.21	17.82	7.57	96.38	353.62	173.62	556	126	3689.21	1012.97	44.87	16.6	9.67	116.59	333.41	153.41
557	144	1169.67	874.42	56.77	22.39	8.19	113.34	336.66	156.66	557	7245	1232.27	1147.68	1028.9	203.96	45.23	56.49	33.51	33.51
558	298	737.97	875.49	68.67	25.56	14.84	116.95	333.05	153.05	558	150	819.95	1017.16	50.53	21.05	9.07	117.19	332.81	152.81
559	788	1417.56	884.79	129.54	40.89	24.54	127.26	322.74	142.74	559	317	1495.92	1022.21	86.33	30.02	13.45	55.09	34.91	34.91
560	163	2619.9	873.37	58.43	20.92	9.92	1.93	88.07	88.07	560	1014	1021.61	1047.87	250.43	105.43	12.25	127.72	322.28	142.28
561	409	417.5	894.8	138.81	59.61	8.74	83.51	6.49	6.49	561	121	1089.22	1017.69	46.04	18.16	8.49	88.91	1.09	1.09
562	256	2737.88	881.83	62.53	22.71	14.35	86.8	3.2	3.2	562	145	1168.2	1020.53	50.97	22.28	8.29	84.55	5.45	5.45
563	103	2495.28	874.68	48.04	17.25	7.6	1.09	88.91	88.91	563	3033	252.83	1083.48	374.63	129.56	29.81	84.04	5.96	5.96
564	117	2326.92	884.43	59.7	25.05	5.95	80.96	9.04	9.04	564	466	3748.26	1040.75	137.74	58.68	10.11	87.14	2.86	2.86
565	187	274.9	882.01	59.94	22.67	10.5	13.48	76.52	76.52	565	179	2020.59	1029.65	75.36	32.92	6.92	80.62	9.38	9.38
566	419	965.43	891.67	107.88	31.79	16.78	46.34	43.66	43.66	566	106	3722.58	1027.71	56.04	22.55	5.99	79.43	10.57	10.57
567	2566	594.92	946.7	436.01	127.21	25.68	118.21	331.79	151.79	567	206	3308.73	1025.49	63.01	26.28	9.98	55.34	34.66	34.66
568	135	1336.53	887.06	67.5	16.93	10.15	53.62	36.38	36.38	568	251	356.66	1032.23	79.94	34.86	9.17	83.94	6.06	6.06
569	163	2163.32	889.99	56.28	18.89	10.99	75.14	14.86	14.86	569	1140	1189.86	1070.51	277.04	98.29	14.77	105.1	344.9	164.9
570	137	1196.06	894.07	72.18	29.58	5.9	116.68	333.32	153.32	570	529	190.27	1029.41	140.51	35.75	18.84	13.3	76.7	76.7
571	3291	1389.12	934.72	414.56	83.81	50	110.62	339.38	159.38	571	178	3351.07	1028	53.46	21.52	10.53	97.81	352.19	172.19
572	167	1818.73	891.82	49.7	16.88	12.6	65.04	24.96	24.96	572	164	1238.88	1031.2	56.87	22.97	9.09	97.15	352.85	172.85
573	173	428.86	896.33	64.53	26.69	8.25	85.64	4.36	4.36	573	193	607.41	1036.91	64.08	27.45	8.95	54.2	35.8	35.8
574	4550	723.05	1019.14	795.01	239.55	24.18	102.31	347.69	167.69	574	861	1985.5	1063.15	201.48	75.4	14.54	69.06	20.94	20.94
575	435	2140.01	905.71	164.79	39.64	13.97	121.02	328.98	148.98	575	1059	1218.03	1080.96	243.82	101.14	13.33	104.82	345.18	165.18
576	811	763.54	907.35	142.75	33.8	30.55	29	61	61	576	126	1150.96	1045.75	61.8	27.34	5.87	89.27	0.73	0.73
577	205	2433.12	903.01	72.43	26.16	9.98	101.71	348.29	168.29	577	2320	38.86	1109.9	383.16	149.52	19.76	113.13	336.87	156.87
578	158	591.99	902.92	66.43	23.9	8.42	117.94	332.06	152.06	578	452	1828.77	1046.23	109.3	40.21	14.31	159.71	290.29	110.29
579	297	2451.42	907	76.18	31.82	11.89	107.76	342.24	162.24	579	328	915.28	1053.53	88.67	35.61	11.73	115.13	334.87	154.87
580	686	140.24	912.8	143.92	30.37	28.76	136.12	313.88	133.88	580	158	545.53	1046.04	48.28	15.8	12.73	103.14	346.86	166.86
581	343	2082.91	910.98	80.77	25.05	17.44	112.24	337.76	157.76	581	155	949.26	1049.11	53.36	17.37	11.36	81.48	8.52	8.52
582	1664	2136.74	957.31	357.24	152.03	13.94	126.05	323.95	143.95	582	281	1066.87	1058.2	77.7	32.9	10.88	97.11	352.89	172.89
583	111	2612.13	907.71	53.94	23.98	5.89	66.86	23.14	23.14	583	150	327.25	1053.21	50.04	20.26	9.42	100.4	349.6	169.6
584	1050	631.17	949.09	230.61	88.76	15.06	93.4	356.6	176.6	584	191	3724.43	1054.36	67.84	18.7	13.01	45.45	44.55	44.55
585	612	1826.31	915.46	122.61	32.9	23.68	21.41	68.59	68.59	585	404	1331.33	1058.36	78.08	26.97	19.07	47.69	42.31	42.31
586	102	57.25	906.45	40.63	14.1	9.21	102.07	347.93	167.93	586	2870	1396.29	1127.46	469.35	118.06	30.95	74.69	15.31	15.31
587	194	1725.9	907.89	64.43	24.8	9.96	21.44	68.56	68.56	587	158	190.18	1063.63	61.94	18.72	10.74	62.96	27.04	27.04
588	593	2552.47	913.3	129.05	40.31	18.73	3.7	86.3	86.3	588	257	2046.23	1070.02	79.84	34.11	9.59	109.1	340.9	160.9
589	171	501.81	910.49	59.11	19.05	11.43	166.92	283.08	103.08	589	743	1375.47	1076.67	166.41	39.94	23.68	54.63	35.37	35.37
590	231	1500.36	909.07	68.18	25.79	11.4	169.4	280.6	100.6	590	376	1480.54	1076.28	124.81	36.88	12.98	69.07	20.93	20.93
591	246	1524.81	912.09	70.43	20.51	15.27	125.66	324.34	144.34	591	503	159.05	1076.87	103.98	44.15	14.51	69.04	20.96	20.96
592	313	275.69	917.12	83.74	24.64	16.17	59.4	30.6	30.6	592	134	308.4	1070.83	57.6	24.34	7.01	28.44	61.56	61.56
593	142	1554.94	920.53	65.6	20.05	9.02	111.96	338.04	158.04	593	2134	709.85	1123.94	326.09	141.17	19.25	113.65	336.35	156.35
594	4027	1909.73	997.09	591.11	223.32	22.96	120.77	329.23	149.23	594	1059	2892.48	1095.92	174.27	69.56	19.39	104.38	345.62	165.62
595	3056	2579.28	1013.66	491.79	136	28.61	76.03	13.97	13.97	595	15315	153.46	1281.07	1393.53	282.58	69.01	74.95	15.05	15.05
596	594	727.58	931.01	128.12	30.05	25.17	158.6	291.4	111.4	596	106	1307.5	1089.18	55.36	19.59	6.89	67.24	22.76	22.76
597	587	1488.4	935.45	129.3	36.32	20.58	75.97	14.03	14.03	597	103	938.75	1089.57	54.18	19.97	6.57	123.67	326.33	146.33
598	240	1571.51	928.23	70.43	19.98	15.3	46.19	43.81	43.81	598	1895	484.04	1139.8	317.48	128.96	18.71	85.2	4.8	4.8
599	1660	1182.99	975.04	290.49	103.72	20.38	82.54	7.46	7.46	599	456	1567.54	1098.09	112.37	32.43	17.91	66.64	23.36	23.36
600	225	1509.23	933.59	61.7	22.76	12.59	91.66	358.34	178.34	600	196	1074.71	1095.3	61.84	20.95	11.91	110.63	339.37	159.37
601	424	185.04	947.87	113.4	37.25	14.49	76.27	13.73	13.73	601	109	770.11	1092.95	53.7	15.49	8.96	139.94	310.06	130.06
602	438	286.13	941.04	102.33	29.19	19.1	175.19	274.81	94.81	602	673	1708.72	1103.77	101.98	36.38	23.56	125.42	324.58	144.58
603	217	2504.96	935.64	57.11	18.24	15.15	45.17	44.83	44.83	603	163	1602.22	1098.83	50.77	17.62	11.78	136.56	313.44	133.44
604	2675	2701.26	1020.66	604.59	262.24	12.99	132.07	317.93	137.93	604	102	345.2	1102.88	39.11	15.37	8.45	125.75	324.25	144.25
605	1173	1270.19	979.26	221.14	96.68	15.45	113.35	336.65	156.65	605	516	3761.2	1128.69	151.78	61.72	10.64	71.98	18.02	18.02
606	6470	1560.53	1012.4	594.1	156.64	52.59	102.44	347.56	167.56	606	160	2875.47	1109.81	48.28	17.18	11.86	50.52	39.48	39.48
607	109	1835.24	936.3	47.94	15.72	8.83	169.64	280.36	100.36	607	132	3870.61	1111.48	43.21	15.63	10.75	70.16	19.84	19.84
608	1157	2102.9	969.63	242.84	71.2	20.69	110.2	339.8	159.8	608	4120	850.87	1238.46	620.86	235.85	22.24	84.68	5.32	5.32
609	2048	2718.41	985.41	374.7	140.36	18.58	128.6	321.4	141.4	609	132	637.53	1114.21	46.28	14.81	11.35	33.68	56.32	56.32
610	145	2523.87	940.56	60.77	16.71	11.05	161.23	288.77	108.77	610	404	206.65	1128.59	107.4	38.34	13.42	84.12	5.88	5.88
611	118	551.02	941.87	45.36	13.73	10.94	126.88	323.12	143.12	611	8933	909.31	1260.89	963.23	273.38	41.61	86.54	3.46	3.46
612	1539	2866.36	1000.09	357.08	134	14.62	105	345	165	612	177	1610.64	1120.06	56.43	22.99	9.8	129.69	320.31	140.31
613	106	1603.25	949.22	67.11	31.63	4.27	108.56	341.44	161.44	613	105	593.97	1118.4	38.38	13.89	9.63	63.66	26.34	26.34
614	139	1928.56	947.2	75.74	22.65	7.81	135.97	314.03	134.03	614	6469	408.53	1222.28	914.06	202.73	40.63	103.3	346.7	166.7
615	111	566.83	945.19	41.8	15.41	9.17	100.83	349.17	169.17	615	407	681.62	1125.21	79.01	25.82	20.07	148.72	301.28	121.28
616	7873	1728.98	1079.62	819.09	236.77	42.34	99.5	350.5	170.5	616	205	3728.13	1130.56	73.36	32.35	8.07	73.33	16.67	16.67
617	486	303.71	960.98	115.3	48.26	12.82	31.62	58.38	58.38	617	224	2031.67	1124.82	66.28	22.52	12.66	112.28	337.72	157.72
618	176	1637.86	959.18	52.28	18.89	11.87	89.91	0.09	0.09	618	174	3817.42	1126.91	55.7	21.98	10.08	79.88	10.12	10.12
619	180	728.86	961.62	51.7	19.28	11.89	86.29	3.71	3.71	619	336	3882.28	1137.6	93.25	32.56	13.14	97.02	352.98	172.98
620	161	2166.72	958.97	51.6	18.99	10.8	138.34	311.66	131.66	620	200	124.92	1137.78	69.36	29.04	8.77	69.75	20.25	20.25
621	3410	65.75	1051.5	665.31	136.87	31.72	86.63	3.37	3.37	621	103	1146.97	1131.38	40.63	13.9	9.43	87.37	2.63	2.63
622	1272	953.71	1003.66	226.31	90.79	17.84	111.93	338.07	158.07	622	616	815.59	1167.75	230.27	83.08	9.44	88.67	1.33	1.33
623	255	1003.44	977.07	76.77	22.27	14.58	72.83	17.17	17.17	623	104	1365.47	1132.37	38.38	13.61	9.73	167.49	282.51	102.51
624	148	983.09	977.52	60.38	26.65	7.07	87.83	2.17	2.17	624	252	526.52	1145.26	74.28	31.19	10.29	81.27	8.73	8.73
625	465	1847.01	974.55	126.71	38.52	15.37	156.05	293.95	113.95	625	424	1448.42	1165.03	164.37	52.94	10.2	82.12	7.88	7.88
626	123	2348.76	976.75	62.04	27.63	5.67	81.1	8.9	8.9	626	446	135.54	1157.9	96.91	37.5	15.14	72.8	17.2	17.2
627	182	684.08	981.88	64.77	27.62	8.39	75.41	14.59	14.59	627	108	1156.9	1146.01	40.63	16.27	8.45	113.54	336.46	156.46
628	3382	2017.79	1045.04	565.19	122.57	35.13	107.36	342.64	162.64	628	100	3821.1	1145.33	39.21	14.32	8.89	21.69	68.31	68.31
629	151	251.33	985.7	51.11	17.89	10.75	95.12	354.88	174.88	629	850	1989.99	1160.16	117.4	38.5	28.11	146.55	303.45	123.45
630	522	2195.23	997.3	150.07	45.82	14.51	125.06	324.94	144.94	630	272	1515.08	1151.94	79.15	22.64	15.3	179.29	270.71	90.71
631	325	1749.74	990.57	77.74	28.14	14.71	141.27	308.73	128.73	631	1633	735.94	1219.8	368.63	102.12	20.36	74.68	15.32	15.32
632	5295	1221.1	1067.43	566.98	141.79	47.55	114.68	335.32	155.32	632	238	972.73	1162.54	79.84	35.25	8.6	111.12	338.88	158.88
633	117	812.62	989.71	40.63	15.58	9.56	159.85	290.15	110.15	633	193	834.15	1171.25	85.21	40.59	6.05	91.4	358.6	178.6
634	244	1774.45	1001.82	77.46	35.15	8.84	98.99	351.01	171.01	634	128	2041.55	1163.88	43.21	16.21	10.05	81.28	8.72	8.72
635	705	1838.65	1017.54	184.41	55.47	16.18	106.51	343.49	163.49	635	139	3259.64	1168.41	56.04	22.75	7.78	91.74	358.26	178.26
636	726	11.8	1016.7	140.23	50.26	18.39	79.82	10.18	10.18	636	470	1581.38	1170.11	86.91	34.3	17.45	148.04	301.96	121.96
637	145	1795.26	998.87	61.25	16.65	11.09	89.05	0.95	0.95	637	177	3425.14	1166.36	60.43	19.7	11.44	28.01	61.99	61.99
638	500	231.27	1011.67	127.74	47.15	13.5	83.82	6.18	6.18	638	1169	1142.45	1216.94	244.81	122.35	12.17	83.38	6.62	6.62
639	1758	2508.85	1057.9	360.68	93.99	23.81	103.36	346.64	166.64	639	423	1635.97	1172.48	78.08	25.94	20.77	168.23	281.77	101.77
640	108	657.43	1000.58	38.04	13.18	10.43	66.96	23.04	23.04	640	105	3820.05	1167.17	37.8	12.64	10.57	53.96	36.04	36.04
641	458	199.11	1021.61	116.23	45.64	12.78	77.96	12.04	12.04	641	138	667.82	1170.45	47.94	19.67	8.93	127.17	322.83	142.83
642	405	1752.02	1022.42	93.15	31.23	16.51	98.11	351.89	171.89	642	607	1433.62	1203.01	227.48	68.12	11.35	92.54	357.46	177.46
643	1138	2156.36	1034.36	203.28	83.76	17.3	138.08	311.92	131.92	643	134	3404.65	1181.84	64.28	27.31	6.25	104.32	345.68	165.68
644	321	2065.67	1013.77	83.5	31.12	13.13	9.81	80.19	80.19	644	608	3741.64	1196.84	153.2	57.28	13.51	71.17	18.83	18.83
645	999	984.12	1051.97	186.71	75.37	16.88	87.3	2.7	2.7	645	825	2482.77	1188.81	136.71	44.02	23.86	67.42	22.58	22.58
646	134	2255.07	1018.19	51.36	19.88	8.58	144.33	305.67	125.67	646	312	3853.19	1182.8	71.84	24.57	16.17	55.47	34.53	34.53
647	125	770.52	1030.78	72.87	28.09	5.66	101.11	348.89	168.89	647	117	1499.17	1183.65	48.87	20.22	7.37	69.03	20.97	20.97
648	188	510.28	1020.95	51.46	16.65	14.38	134.04	315.96	135.96	648	226	1458.73	1194.62	93.01	40.04	7.19	82.83	7.17	7.17
649	125	1475.26	1021.79	49.7	16.38	9.72	85.22	4.78	4.78	649	3445	3289.62	1242.89	335.66	132.09	33.21	78.49	11.51	11.51
650	301	490.68	1029.29	98.47	27.93	13.72	59.02	30.98	30.98	650	311	627.84	1195.02	80.77	32.24	12.28	77.04	12.96	12.96
651	475	250.28	1034.41	105.05	34.2	17.69	75.09	14.91	14.91	651	771	1249.2	1210.47	128.57	50.99	19.25	101.67	348.33	168.33
652	184	1520.68	1031.14	59.94	23.7	9.89	88.94	1.06	1.06	652	1051	341.03	1228.8	263.28	93.36	14.33	86.81	3.19	3.19
653	478	1277.96	1040.3	118.27	50.52	12.05	142.43	307.57	127.57	653	426	1019.07	1201.59	111.54	27.31	19.86	116.3	333.7	153.7
654	1445	2105.65	1046.48	192.21	45.94	40.05	77.34	12.66	12.66	654	421	2919.55	1203.99	114.33	47.95	11.18	81.1	8.9	8.9
655	5434	890.06	1127.64	773.68	161.39	42.87	100.91	349.09	169.09	655	158	3657.19	1193.98	55.11	22.39	8.99	108.08	341.92	161.92
656	2218	315.2	1061.52	337.81	67.35	41.93	87.08	2.92	2.92	656	124	3812.7	1187.53	52.04	21.46	7.36	6.85	83.15	83.15
657	289	34.11	1041.19	85.15	33.34	11.04	100.33	349.67	169.67	657	4433	1037.06	1347.66	727.61	284.35	19.85	82.62	7.38	7.38
658	312	2315.81	1052.46	123.05	49.63	8	108.87	341.13	161.13	658	349	1525.6	1198.07	93.5	34.16	13.01	21.24	68.76	68.76
659	100	1373.18	1040.32	48.38	21.52	5.92	99.23	350.77	170.77	659	194	35.5	1198.52	73.74	24.11	10.24	118.57	331.43	151.43
660	212	467.52	1042.73	59.11	19.92	13.55	161.75	288.25	108.25	660	371	2418.6	1198.92	78.33	29.58	15.97	149.75	300.25	120.25
661	225	1868.84	1042.74	92.57	31.7	9.04	19.69	70.31	70.31	661	963	3257.42	1246.46	239.88	111.48	11	88.34	1.66	1.66
662	338	1038.28	1063.75	127.15	51.02	8.43	80.11	9.89	9.89	662	132	3238.9	1203.89	58.87	23.32	7.21	93.1	356.9	176.9
663	769	1250.75	1061.54	137.34	54.93	17.83	134.03	315.97	135.97	663	141	2136.59	1199.79	60.28	26.52	6.77	170.93	279.07	99.07
664	924	491.81	1070.37	228.69	36.31	32.4	74.57	15.43	15.43	664	2872	1085.77	1281.2	404.86	148.06	24.7	71.22	18.78	18.78
665	804	1793.87	1075.13	164.27	42.08	24.32	110.21	339.79	159.79	665	129	3447.45	1203.62	61.11	27.96	5.87	18.23	71.77	71.77
666	218	1711.1	1060.87	80.53	31.66	8.77	89.09	0.91	0.91	666	454	2049.29	1218.07	99.78	42.95	13.46	143.08	306.92	126.92
667	304	772.64	1065.33	106.77	43.11	8.98	88.41	1.59	1.59	667	110	104.05	1213.71	40.87	13.83	10.13	139.05	310.95	130.95
668	258	1470.76	1061.76	65.6	22.31	14.72	61.23	28.77	28.77	668	114	2350.27	1212.17	52.87	20.83	6.97	2.61	87.39	87.39
669	237	851.34	1071.46	107.64	40.37	7.48	96.66	353.34	173.34	669	124	3760.59	1218.6	43.7	15.17	10.41	58.7	31.3	31.3
670	249	217.37	1067.66	76.08	31.48	10.07	124.29	325.71	145.71	670	4848	323.53	1349.68	603.22	286.73	21.53	95.23	354.77	174.77
671	566	524.6	1078.91	128.71	51.67	13.95	92.75	357.25	177.25	671	139	666.77	1221.89	50.04	16.7	10.6	76.64	13.36	13.36
672	1200	787.03	1102.06	238.17	102.03	14.97	83.47	6.53	6.53	672	146	2257.91	1216.29	61.7	26.92	6.91	166.1	283.9	103.9
673	326	1162.8	1067.62	92.91	31.29	13.26	69.11	20.89	20.89	673	530	3808.34	1233.17	139.88	38.27	17.64	72.56	17.44	17.44
674	342	260.58	1083.88	132.85	42.94	10.14	81.26	8.74	8.74	674	119	3680.89	1221.45	40.63	15.43	9.82	77.4	12.6	12.6
675	266	1678.67	1072.79	67.94	20.82	16.27	66.34	23.66	23.66	675	427	3339.44	1235.61	132.47	24.29	22.38	30.31	59.69	59.69
676	1288	461.59	1090.12	210.21	59.58	27.52	110.62	339.38	159.38	676	670	2530.37	1239.59	162.89	59.77	14.27	47.99	42.01	42.01
677	458	2787.76	1075.27	112.12	27.58	21.14	80.34	9.66	9.66	677	177	3856.92	1232.22	69.94	22.77	9.9	101.87	348.13	168.13
678	234	688.33	1070.91	61.94	20.37	14.63	101.5	348.5	168.5	678	314	482.23	1234.6	87.11	38.13	10.48	92.88	357.12	177.12
679	699	1508.96	1074.81	160.51	36.9	24.12	30.06	59.94	59.94	679	486	3399.15	1231.78	157.78	67.28	9.2	20.74	69.26	69.26
680	489	2063.05	1089.88	144.23	46.82	13.3	102.76	347.24	167.24	680	892	1028.22	1265.04	214.37	91.43	12.42	83.69	6.31	6.31
681	103	30.82	1071.67	42.04	12.17	10.78	23.98	66.02	66.02	681	281	2300.97	1225.16	108.91	39.19	9.13	167.79	282.21	102.21
682	1885	2641.01	1107.89	256.25	84.9	28.27	111.13	338.87	158.87	682	102	2201.03	1226.85	36.63	13.03	9.96	168.83	281.17	101.17
683	142	156.99	1080.15	54.28	21.93	8.24	91.84	358.16	178.16	683	411	2353.9	1235.03	124.23	52.95	9.88	157.29	292.71	112.71
684	256	1184.52	1085.74	71.01	23.27	14.01	116.59	333.41	153.41	684	471	1305.19	1235.8	119.88	26.04	23.03	141.37	308.63	128.63
685	321	1124.03	1089.13	118.71	21.86	18.7	81.71	8.29	8.29	685	195	2261.88	1235.35	58.53	18.64	13.32	9.39	80.61	80.61
686	229	139.46	1094.9	80.57	31.86	9.15	123.44	326.56	146.56	686	287	2407.06	1238.74	81.15	26.16	13.97	7.33	82.67	82.67
687	1363	1708.52	1132.37	253.14	79.69	21.78	79.9	10.1	10.1	687	886	291.23	1285.06	264.65	87.41	12.91	94.27	355.73	175.73
688	938	1901.71	1112.53	167.97	45.34	26.34	29.47	60.53	60.53	688	1418	509.6	1275.93	258.25	78.87	22.89	82.59	7.41	7.41
689	1450	1002.25	1129.91	251.62	94.2	19.6	68.72	21.28	21.28	689	117	1074.95	1239.02	40.87	15.45	9.64	46.9	43.1	43.1
690	298	1310.64	1103.61	79.6	29.97	12.66	86.16	3.84	3.84	690	1303	2151.11	1251.5	171.82	45.81	36.21	40.59	49.41	49.41
691	384	1416.94	1109.56	153.1	31.58	15.48	57.46	32.54	32.54	691	164	2693.54	1243.09	53.94	18.35	11.38	31.04	58.96	58.96
692	108	645.56	1103.3	48.53	14.72	9.34	86.03	3.97	3.97	692	1668	741.99	1280.46	229.76	103.8	20.46	63.47	26.53	26.53
693	343	1764.45	1108.47	94.23	30.56	14.29	100.86	349.14	169.14	693	188	3235.88	1255.16	73.11	30.55	7.83	91.37	358.63	178.63
694	110	1499.52	1103.08	45.11	15.51	9.03	122.11	327.89	147.89	694	621	70.83	1265.41	149.34	38.41	20.59	127.2	322.8	142.8
695	510	210.37	1113.81	101.98	36.13	17.97	100.62	349.38	169.38	695	2610	1471.91	1301.74	466.24	100.43	33.09	129.16	320.84	140.84
696	4246	164.07	1161.18	677.11	110.19	49.06	117.3	332.7	152.7	696	115	1899.8	1250.33	44.63	17.57	8.33	172.18	277.82	97.82
697	924	1797.81	1126.91	147.4	62.58	18.8	100.35	349.65	169.65	697	341	2585.11	1259.78	73.84	27	16.08	95.88	354.12	174.12
698	828	2314.68	1121.27	130.95	48.1	21.92	59.03	30.97	30.97	698	173	2223.15	1257.04	58.77	16.63	13.25	134.2	315.8	135.8
699	286	957.36	1106.73	69.6	25.53	14.26	174.71	275.29	95.29	699	282	2097.99	1261.39	81.74	22.76	15.78	169.1	280.9	100.9
700	118	1990.76	1106.16	48.77	21.52	6.98	37.59	52.41	52.41	700	157	2318.51	1258.79	56.18	21.22	9.42	56.02	33.98	33.98
701	152	2722.76	1110.3	54.28	21.83	8.86	90.87	359.13	179.13	701	446	98.42	1274.48	92.18	36.31	15.64	87.12	2.88	2.88
702	145	374.21	1111.31	62.18	24.81	7.44	61.7	28.3	28.3	702	180	263.96	1266.23	65.94	26.55	8.63	87.05	2.95	2.95
703	154	531.99	1115.66	71.25	23.01	8.52	145.69	304.31	124.31	703	110	1850.63	1258.01	43.46	17.78	7.88	167.71	282.29	102.29
704	119	693.46	1117.93	54.87	23.78	6.37	105.95	344.05	164.05	704	112	1625.65	1264.47	44.63	14.94	9.55	69.73	20.27	20.27
705	463	2694.01	1140.88	129.25	56.31	10.47	95.82	354.18	174.18	705	248	2260.95	1264.2	83.5	36.13	8.74	155.04	294.96	114.96
706	290	643.43	1135.23	106.67	35.66	10.35	79.85	10.15	10.15	706	174	874.91	1266.8	51.7	19.23	11.52	91.92	358.08	178.08
707	231	1673.3	1124.86	79.25	30.08	9.78	147.72	302.28	122.28	707	100	544.91	1263.51	42.28	13.13	9.7	159.57	290.43	110.43
708	2101	2495.53	1177.77	313.04	129.45	20.66	104.36	345.64	165.64	708	153	1259.1	1265.42	46.87	15.54	12.53	150.43	299.57	119.57
709	268	566.89	1132.07	85.25	28.82	11.84	102.85	347.15	167.15	709	422	1759.77	1278.17	126.51	35.89	14.97	79.11	10.89	10.89
710	445	74.52	1151.53	147.4	56.92	9.95	89.75	0.25	0.25	710	231	1740.19	1267.12	74.08	23.44	12.55	10.11	79.89	79.89
711	304	1653.9	1130.63	73.25	25.69	15.07	144.62	305.38	125.38	711	274	1588.31	1278.85	95.4	36.87	9.46	62.12	27.88	27.88
712	480	689.77	1144	114.57	37.71	16.21	95.48	354.52	174.52	712	259	2427.82	1269.67	61.11	18.95	17.4	143.27	306.73	126.73
713	1818	857.95	1211.01	439.52	182.07	12.71	93.56	356.44	176.44	713	469	2896.98	1286.83	126.47	51.71	11.55	66.07	23.93	23.93
714	4857	2610.6	1287.55	724.86	268.53	23.03	90.12	359.88	179.88	714	870	3355.17	1288.37	134.43	53.14	20.85	92.78	357.22	177.22
715	100	2172.83	1131	38.63	14.3	8.9	174.59	275.41	95.41	715	972	1219.8	1291.68	134.08	54.4	22.75	89.81	0.19	0.19
716	226	2518.57	1140.52	67.84	24.04	11.97	65.97	24.03	24.03	716	1348	1556.04	1285.79	172.89	52.54	32.66	28.19	61.81	61.81
717	107	2813.65	1133.87	38.63	11.86	11.48	10.61	79.39	79.39	717	226	1496.78	1275.04	73.84	27.26	10.56	168.06	281.94	101.94
718	650	2359.91	1150.42	132.02	42.47	19.49	120.62	329.38	149.38	718	324	1964.78	1284.13	99.98	30.73	13.42	76.32	13.68	13.68
719	466	2061.2	1155.76	116.08	49.7	11.94	93.96	356.04	176.04	719	772	1193.9	1292.09	155.54	43.39	22.66	75.87	14.13	14.13
720	200	2083.36	1141.83	54.18	16.54	15.4	78.9	11.1	11.1	720	140	701.16	1278.32	48.04	16.19	11.01	92.79	357.21	177.21
721	211	1981.47	1142.34	85.15	23.53	11.42	6.24	83.76	83.76	721	118	533.22	1279.84	42.97	17.48	8.59	89.19	0.81	0.81
722	285	1771.86	1152.21	81.6	31.45	11.54	87.39	2.61	2.61	722	152	2120.57	1284.81	65.74	30.24	6.4	48.67	41.33	41.33
723	124	744.52	1144.06	60.43	15.8	9.99	125.89	324.11	144.11	723	156	1828.91	1285.28	62.18	24.49	8.11	61.99	28.01	28.01
724	123	1947.73	1143.35	46.28	17.46	8.97	144.88	305.12	125.12	724	234	1427.78	1287.18	85.4	35.89	8.3	142.85	307.15	127.15
725	1501	2457.21	1177.05	363.65	72.25	26.45	104.26	345.74	165.74	725	233	670.7	1290.43	71.6	19.21	15.44	150.79	299.21	119.21
726	120	465.16	1148.21	43.7	15.05	10.15	87.95	2.05	2.05	726	158	3755.44	1291.23	48.53	17.58	11.45	68.91	21.09	21.09
727	396	604.18	1162.43	95.74	37.72	13.37	88.84	1.16	1.16	727	1290	568.47	1366.96	347.54	166.05	9.89	89.71	0.29	0.29
728	215	642.38	1166.38	104.47	36.71	7.46	50.85	39.15	39.15	728	141	818.51	1304.32	53.11	17.73	10.12	96.65	353.35	173.35
729	633	2579.4	1181.89	186.23	79.98	10.08	95.39	354.61	174.61	729	406	2072.13	1305.68	77.94	28	18.46	63.09	26.91	26.91
730	1871	726.11	1198.05	254.74	84.37	28.24	108.08	341.92	161.92	730	137	1130.14	1302.22	46.87	17.03	10.24	122.58	327.42	147.42
731	206	2820.93	1155.84	67.84	21.74	12.07	8.07	81.93	81.93	731	114	3287.89	1305.43	42.04	15.68	9.26	48.6	41.4	41.4
732	424	2340.68	1167.65	87.25	33.55	16.09	102.31	347.69	167.69	732	1462	1355.45	1340.36	210.75	76.95	24.19	87.4	2.6	2.6
733	220	2157.78	1160.04	74.67	31.18	8.99	28.39	61.61	61.61	733	1129	685.04	1323.25	142.71	44.73	32.14	138.02	311.98	131.98
734	2569	154.92	1242.84	513.47	188.1	17.39	117.07	332.93	152.93	734	160	2091.51	1314.08	57.6	23.99	8.49	56.95	33.05	33.05
735	592	1193.17	1191.79	181.25	68.74	10.96	89.88	0.12	0.12	735	239	1975.65	1327.15	85.4	24.38	12.48	103.85	346.15	166.15
736	244	1069.16	1164.2	62.43	25.1	12.38	130.54	319.46	139.46	736	153	2159.56	1316.17	89.46	42.91	4.54	2.55	87.45	87.45
737	2285	2546.1	1228.06	425.12	160.36	18.14	100.63	349.37	169.37	737	170	3358.51	1328.8	60.77	21.35	10.14	56.4	33.6	33.6
738	130	383.21	1163.03	49.94	14.3	11.57	43.69	46.31	46.31	738	313	1306.28	1330.74	69.5	23.33	17.08	52.99	37.01	37.01
739	277	1551.46	1169.48	74.28	27.86	12.66	74.09	15.91	15.91	739	126	60.05	1330.76	46.63	19.8	8.1	85.73	4.27	4.27
740	3164	456.31	1215.94	411.93	117.97	34.15	76.89	13.11	13.11	740	241	1566.95	1330.19	73.25	22.48	13.65	123.69	326.31	146.31
741	139	554.49	1169.26	59.94	22.56	7.84	106.23	343.77	163.77	741	291	214.32	1343.11	88.77	37.24	9.95	90.17	359.83	179.83
742	280	2290.16	1170.76	72.91	23.16	15.39	71.42	18.58	18.58	742	810	2875.21	1345.81	147.58	49.47	20.85	70.72	19.28	19.28
743	138	1637.46	1171.07	66.43	19.64	8.95	89.59	0.41	0.41	743	2715	736.23	1409.31	428.53	159.33	21.7	85.21	4.79	4.79
744	103	5.56	1171.63	48.04	19.84	6.61	115.49	334.51	154.51	744	328	380.74	1348.86	95.6	40.83	10.23	105.01	344.99	164.99
745	7599	71.98	1296	1062.35	200.44	48.27	101.74	348.26	168.26	745	1981	2608.02	1348.77	308.68	59.56	42.35	169.26	280.74	100.74
746	316	355.89	1175.67	94.67	31.6	12.73	149.96	300.04	120.04	746	198	1332.32	1336.99	72.33	21.42	11.77	1.47	88.53	88.53
747	890	1469.92	1176.63	139.98	54.15	20.93	168.33	281.67	101.67	747	140	3262.13	1341.37	53.36	22.48	7.93	119.9	330.1	150.1
748	1458	2429.7	1214.75	253.34	111.14	16.7	95.75	354.25	174.25	748	139	1720.97	1342.7	64.43	15.12	11.71	64.07	25.93	25.93
749	519	1710.54	1189.53	111.25	43.31	15.26	81.59	8.41	8.41	749	218	2130.32	1338.84	80.57	29.62	9.37	169.7	280.3	100.3
750	112	828.55	1176.88	42.28	15.66	9.1	69.02	20.98	20.98	750	117	1541.33	1342.58	46.53	19.25	7.74	121.07	328.93	148.93
751	284	843.58	1195.67	106.77	48.37	7.48	91.93	358.07	178.07	751	318	245.02	1348.45	71.84	26.77	15.12	66.23	23.77	23.77
752	302	747.09	1188.69	73.5	28.74	13.38	128.9	321.1	141.1	752	2427	636.16	1380.45	386.88	67.55	45.75	98.61	351.39	171.39
753	198	339.99	1188.96	71.74	27	9.34	140.57	309.43	129.43	753	107	3825.13	1343.71	38.63	13.47	10.11	39.01	50.99	50.99
754	821	1008.99	1216.01	195.44	80.22	13.03	75.84	14.16	14.16	754	393	2282.56	1352.59	86.08	26.62	18.8	117.52	332.48	152.48
755	154	955.79	1194.45	68.08	31	6.33	55.54	34.46	34.46	755	852	1136.08	1363.19	174.65	45.99	23.59	156.43	293.57	113.57
756	257	1559.08	1192.99	79.15	20.58	15.9	42.86	47.14	47.14	756	123	2212.66	1347.23	42.04	13.97	11.21	125	325	145
757	154	1693.28	1189.68	53.36	17.8	11.01	162.9	287.1	107.1	757	5106	1836.98	1413.02	368.17	141.93	45.81	125.37	324.63	144.63
758	172	2061.27	1194.04	62.18	20.05	10.92	81.32	8.68	8.68	758	814	597.69	1393.69	198.95	75.17	13.79	102.74	347.26	167.26
759	2411	791.48	1221.95	317.26	73.73	41.64	51.1	38.9	38.9	759	125	2899.6	1360.92	50.77	16.08	9.9	116.92	333.08	153.08
760	507	1938.49	1195.83	142.85	42.21	15.29	175.4	274.6	94.6	760	123	1010.53	1367.16	66.28	28.6	5.48	83.42	6.58	6.58
761	369	2749.56	1201.39	103.05	26.84	17.5	62.01	27.99	27.99	761	138	291.7	1367.41	68.91	20.08	8.75	102.22	347.78	167.78
762	361	531.16	1197.24	82.67	28.38	16.2	8.18	81.82	81.82	762	173	3226.75	1368.59	68.67	26.46	8.32	121.49	328.51	148.51
763	1644	2195.49	1277.76	382.98	126.48	16.55	99.86	350.14	170.14	763	8675	879.05	1476.58	889.42	173.8	63.55	122.39	327.61	147.61
764	361	1264.87	1204.65	72.08	24.19	19	44.94	45.06	45.06	764	146	1551.18	1367.48	47.7	17.28	10.76	126.56	323.44	143.44
765	733	2210.25	1218.46	117.74	48.01	19.44	106.76	343.24	163.24	765	830	2436.18	1374.48	199.38	46.5	22.73	27.27	62.73	62.73
766	434	368.19	1209.84	108.81	30.43	18.16	10.34	79.66	79.66	766	148	3301.86	1367.33	46.53	15.67	12.02	47.48	42.52	42.52
767	130	1595.98	1205.6	48.77	19.34	8.56	49.16	40.84	40.84	767	913	49.04	1387.74	135.4	53.28	21.82	104.14	345.86	165.86
768	1194	1518.52	1235.07	267.46	68.5	22.19	129.45	320.55	140.55	768	191	194.42	1375.19	59.6	24.19	10.05	129.02	320.98	140.98
769	143	2697.35	1211.36	52.18	16.32	11.16	100.39	349.61	169.61	769	1153	15.44	1394.61	142.37	51.44	28.54	99.02	350.98	170.98
770	1073	509.3	1226.26	167.38	56.71	24.09	146.37	303.63	123.63	770	343	2020.91	1395.35	106.18	47.59	9.18	87.82	2.18	2.18
771	138	2341.21	1212.79	46.87	16.06	10.94	62.81	27.19	27.19	771	657	3812.65	1411.44	182.61	82.04	10.2	81.11	8.89	8.89
772	461	2378.25	1231.03	134.47	54.72	10.73	96.1	353.9	173.9	772	175	77.36	1389.53	63.11	23.88	9.33	79.96	10.04	10.04
773	367	654.59	1225.49	109.4	27.35	17.09	108.99	341.01	161.01	773	108	786.56	1392.09	48.38	20.88	6.59	94.11	355.89	175.89
774	302	2764.97	1228.96	89.74	30.54	12.59	101.01	348.99	168.99	774	748	1899.25	1398.46	134.27	48.03	19.83	37.34	52.66	52.66
775	496	2279.49	1225.76	96.33	29.1	21.71	4.84	85.16	85.16	775	566	2566.16	1405.34	128.47	35.04	20.57	93.63	356.37	176.37
776	694	1307.15	1237.88	146.51	37.58	23.51	106.97	343.03	163.03	776	1361	896.54	1431.46	336.92	84.1	20.6	119.96	330.04	150.04
777	2214	628.78	1275.38	347.71	98.57	28.6	89.35	0.65	0.65	777	128	817.97	1412.26	50.04	20.37	8	91.39	358.61	178.61
778	176	2808.28	1232.09	50.87	15.26	14.69	31.1	58.9	58.9	778	156	2931.78	1417.3	74.04	33.98	5.85	93.26	356.74	176.74
779	6510	1781.48	1329.47	869.95	202.04	41.03	111.96	338.04	158.04	779	268	3356.75	1409.35	67.11	21.45	15.91	132.94	317.06	137.06
780	2013	1113.44	1270.7	221.97	93.65	27.37	68.71	21.29	21.29	780	3540	1572.85	1486.48	660.16	124.8	36.12	91.48	358.52	178.52
781	561	2071.45	1262.56	140.12	48.01	14.88	99.64	350.36	170.36	781	572	2067.14	1415.68	147.68	50.48	14.43	11.21	78.79	78.79
782	140	2685.07	1237.27	44.28	15.18	11.74	123.99	326.01	146.01	782	135	2192.5	1418.87	55.7	23.36	7.36	14.43	75.57	75.57
783	142	874.5	1242.2	59.11	22.88	7.9	85.92	4.08	4.08	783	3559	464.55	1481.33	317.81	133.61	33.92	106.54	343.46	163.46
784	421	755.66	1248.89	100.12	32.5	16.49	105.64	344.36	164.36	784	117	801.44	1434.46	85.25	31.91	4.67	88.62	1.38	1.38
785	173	141.37	1255.13	73.7	31.47	7	104.54	345.46	165.46	785	2627	440.62	1517.36	450.43	189.16	17.68	104.82	345.18	165.18
786	549	2111.41	1275.68	156.57	72.35	9.66	97.28	352.72	172.72	786	314	700.65	1435.61	77.84	30.9	12.94	101.78	348.22	168.22
787	450	412.54	1256.89	107.88	39.31	14.58	140.9	309.1	129.1	787	1569	2034.54	1487.43	332.53	110.38	18.1	90.93	359.07	179.07
788	263	666.17	1253.66	77.5	21.64	15.47	143.39	306.61	126.61	788	289	40.53	1445.11	81.15	24.63	14.94	109.32	340.68	160.68
789	259	2668.78	1251.36	68.77	23.21	14.21	17.2	72.8	72.8	789	1468	3827.1	1495.92	264.75	101.47	18.42	95.49	354.51	174.51
790	791	2824.98	1265.35	165.82	37.33	26.98	81.33	8.67	8.67	790	221	994.61	1442.09	70.77	22.4	12.56	70.47	19.53	19.53
791	112	357.09	1254.53	54.87	21.88	6.52	87.65	2.35	2.35	791	1890	775.61	1502.79	418.96	116.56	20.65	100.74	349.26	169.26
792	121	2039.9	1253.33	45.11	16.39	9.4	69.21	20.79	20.79	792	142	2012.18	1442.44	65.25	19.51	9.27	44.02	45.98	45.98
793	171	2128.27	1257.2	60.18	21.71	10.03	50.85	39.15	39.15	793	1660	3270.83	1507.17	330.68	151.19	13.98	66.26	23.74	23.74
794	705	2462.58	1277.79	149.3	53.09	16.91	86.61	3.39	3.39	794	1058	1061.4	1467.6	169.2	69.51	19.38	75.55	14.45	14.45
795	974	813.31	1270.21	192.79	47.9	25.89	1.12	88.88	88.88	795	111	2276.2	1440.28	48.53	18.21	7.76	176.44	273.56	93.56
796	2178	919.04	1306.02	418.66	83.38	33.26	80.16	9.84	9.84	796	669	682.19	1462.57	140.99	63.02	13.52	123.92	326.08	146.08
797	228	2350.38	1262.81	65.36	25.49	11.39	103.83	346.17	166.17	797	157	1806.1	1446.56	48.87	18.06	11.07	92.26	357.74	177.74
798	1504	689.39	1284.24	189.62	50	38.3	64.3	25.7	25.7	798	109	2569.03	1447.56	57.11	23.7	5.86	99.88	350.12	170.12
799	227	981.39	1264.43	70.08	24.38	11.86	131.7	318.3	138.3	799	216	240.08	1458.72	87.74	34.09	8.07	110.2	339.8	159.8
800	176	2274.89	1262.48	50.53	16.64	13.47	71.31	18.69	18.69	800	105	2241.2	1445.41	42.63	17.75	7.53	11.37	78.63	78.63
801	146	2650.36	1265.73	54.28	22.28	8.34	99.57	350.43	170.43	801	312	1680	1459.58	121.4	37.63	10.56	77.87	12.13	12.13
802	116	2760.39	1267.03	47.46	13.35	11.06	133.47	316.53	136.53	802	128	3103.78	1458.47	61.8	27.93	5.83	82.99	7.01	7.01
803	368	1521.81	1275.67	88.08	31.2	15.02	116.29	333.71	153.71	803	114	2585	1459.52	53.11	21.99	6.6	62.39	27.61	27.61
804	101	1618.63	1268.44	39.46	13.28	9.68	75.96	14.04	14.04	804	640	1519.88	1464.26	110.71	42	19.4	150.91	299.09	119.09
805	549	764.32	1279.47	158.27	32.86	21.27	99.9	350.1	170.1	805	353	267.88	1471.85	109.4	38.7	11.61	112.59	337.41	157.41
806	119	193.96	1274.02	44.87	15.6	9.71	118.93	331.07	151.07	806	139	584.74	1465.01	56.38	25.8	6.86	88.46	1.54	1.54
807	457	2679.12	1291.46	139.2	49.16	11.84	80.92	9.08	9.08	807	1176	1437.91	1514.07	261.48	93.8	15.96	88.6	1.4	1.4
808	321	1666.24	1288.32	89.01	34.95	11.69	97.77	352.23	172.23	808	939	2615.2	1476.35	216.35	42.23	28.31	0.41	89.59	89.59
809	6478	817.87	1382.33	783.14	186.83	44.15	89.09	0.91	0.91	809	129	1480.46	1466.78	53.46	23.21	7.08	104.21	345.79	165.79
810	1607	2648.34	1332.73	388.49	118.37	17.29	101.8	348.2	168.2	810	424	568.55	1474.95	111.01	38.99	13.85	85.03	4.97	4.97
811	211	275.25	1286.59	68.91	27.08	9.92	130.73	319.27	139.27	811	172	2326.97	1468.69	54.77	18.45	11.87	130.31	319.69	139.69
812	134	1547.53	1284.34	43.46	15.88	10.74	81.5	8.5	8.5	812	118	3363.85	1471.53	55.46	23.24	6.46	80.68	9.32	9.32
813	199	2002.83	1286.44	55.84	20.44	12.4	51.17	38.83	38.83	813	1054	3766.09	1515.59	280.15	109.01	12.31	107.57	342.43	162.43
814	157	1939.21	1288.51	68.08	26.85	7.44	136.53	313.47	133.47	814	435	1910.28	1480.51	94.33	27.84	19.9	53.99	36.01	36.01
815	140	2025.07	1283.59	44.04	15.49	11.51	14.68	75.32	75.32	815	205	3234.47	1481.06	98.12	38.46	6.79	35.21	54.79	54.79
816	187	14.54	1288.91	53.7	19.27	12.35	62.95	27.05	27.05	816	160	2966.26	1478.53	52.53	19.48	10.46	55.89	34.11	34.11
817	131	2838.01	1285.58	46.87	19.1	8.73	16.72	73.28	73.28	817	159	3772.97	1480.77	59.11	24.78	8.17	103.63	346.37	166.37
818	232	2427.28	1291.94	75.84	24.41	12.1	32.73	57.27	57.27	818	671	309.22	1502.2	133.88	49.95	17.1	76.4	13.6	13.6
819	259	2042.13	1293.65	70.18	22.73	14.51	16.45	73.55	73.55	819	896	1998.03	1517.72	218.41	86.03	13.26	75.04	14.96	14.96
820	785	2286.57	1312.49	183.82	54.65	18.29	90.22	359.78	179.78	820	1579	1951.54	1518.21	265.66	76.74	26.2	71.94	18.06	18.06
821	1565	1166.67	1335.09	356.19	72.7	27.41	113.39	336.61	156.61	821	213	3099.09	1500.34	82.18	29.45	9.21	90.94	359.06	179.06
822	260	2093.42	1304.83	67.94	26.85	12.33	81.42	8.58	8.58	822	336	1851.1	1496.68	88.57	26.41	16.2	100.79	349.21	169.21
823	319	1418.84	1302.56	81.5	29.74	13.66	38.09	51.91	51.91	823	555	503.41	1516.05	204.75	61.83	11.43	100.33	349.67	169.67
824	191	1520.09	1304	69.25	24.03	10.12	52.44	37.56	37.56	824	1193	2962.18	1535.08	236.41	93.29	16.28	75.69	14.31	14.31
825	176	2331.14	1303.57	55.7	17.2	13.03	92.7	357.3	177.3	825	218	962.58	1499.91	67.7	28.48	9.75	103.43	346.57	166.57
826	100	25.88	1301.12	44.53	13.82	9.22	128.17	321.83	141.83	826	139	990.44	1497.51	59.11	19.35	9.15	66.41	23.59	23.59
827	221	2821.62	1304.91	56.53	20.4	13.79	96.51	353.49	173.49	827	524	541.72	1510.61	135.88	37	18.03	98.83	351.17	171.17
828	249	2856.99	1310.83	106.08	37	8.57	93.55	356.45	176.45	828	405	1526.37	1503.24	86.43	31.29	16.48	70.8	19.2	19.2
829	113	1455.11	1301.11	38.38	12.93	11.13	111.96	338.04	158.04	829	103	1636.92	1496.63	45.8	17.92	7.32	87.61	2.39	2.39
830	242	113.86	1308.95	61.36	20.75	14.85	116.24	333.76	153.76	830	1009	1762.18	1512.36	145.68	43.23	29.72	38.25	51.75	51.75
831	2252	2398.71	1353.46	468.22	99.73	28.75	80.88	9.12	9.12	831	655	3045	1526.06	149.64	57.08	14.61	90.53	359.47	179.47
832	123	2226.44	1310.34	48.04	19.91	7.87	70.05	19.95	19.95	832	410	1336.36	1514.11	106.23	40.09	13.02	87.04	2.96	2.96
833	147	2132.72	1315.09	71.01	29.38	6.37	98.05	351.95	171.95	833	172	1979.24	1508.16	74.04	33.57	6.52	81.97	8.03	8.03
834	946	1869.26	1324.41	172.65	40.75	29.56	141.52	308.48	128.48	834	390	1029.8	1517.23	85.5	30.35	16.36	92.5	357.5	177.5
[truncated: 979 more rows]

## Sheet: TS_Centre
Thin section from central layer, segment S4 (magma pulse 3)
[truncated: 1,766 more rows]

[truncated: 1 more sheets: TS_ChilledMargin]
